# Supplementary material for: N′-(2-Hy­droxy-4-meth­oxy­benzyl­idene)-3-nitro­benzohydrazide
Source: Acta Crystallogr Sect E Struct Rep Online. 2011 Oct 12;67(Pt 11):o2960. doi: 10.1107/S160053681104178X (PMC3247367; doi:10.1107/S160053681104178X)
Supplement: Supplementary file 2 [file e-67-o2960-Isup2.hkl]

# 
# h,k,l, Fc-squared, Fo-squared, sigma(Fo-squared) and status flag 
# 
data_I
_shelx_title ' test_0m in P2(1)/n' 
_shelx_refln_list_code          4 
_shelx_F_calc_maximum      202.40 
_exptl_crystal_F_000       656.00 
_reflns_d_resolution_high  0.7829 
 
loop_ 
 _symmetry_equiv_pos_as_xyz 
 'x, y, z' 
 '-x+1/2, y+1/2, -z+1/2' 
 '-x, -y, -z' 
 'x-1/2, -y-1/2, z-1/2' 
 
_cell_length_a     6.0099 
_cell_length_b    33.5753 
_cell_length_c     7.3194 
_cell_angle_alpha  90.000 
_cell_angle_beta   94.235 
_cell_angle_gamma  90.000 
 
_shelx_F_squared_multiplier     1.000 
 
loop_ 
 _refln_index_h 
 _refln_index_k 
 _refln_index_l 
 _refln_F_squared_calc 
 _refln_F_squared_meas 
 _refln_F_squared_sigma 
 _refln_observed_status 
   2   0   0     2351.33     2046.97     32.25 o 
   4   0   0       10.77        9.64      4.45 o 
   6   0   0       55.09       49.31      9.64 o 
   1   1   0     2032.36     1954.40     17.68 o 
   2   1   0     6402.52     6134.88     40.20 o 
   3   1   0        0.50        0.02      1.07 o 
   4   1   0       59.62       56.51      5.24 o 
   5   1   0        0.27       -0.37      4.08 o 
   6   1   0       71.15       66.64     10.75 o 
   7   1   0        1.63        3.50      4.70 o 
   1   2   0    10489.25    10187.20     73.19 o 
   2   2   0      985.12      935.10      9.98 o 
   3   2   0      413.30      432.04      6.19 o 
   4   2   0      188.41      191.25      8.13 o 
   5   2   0       20.86       18.69      4.58 o 
   6   2   0        9.61        6.44      4.32 o 
   7   2   0        0.42        4.63      4.72 o 
   1   3   0     6898.90     6385.89     39.88 o 
   2   3   0        6.80        6.21      1.28 o 
   3   3   0      507.45      548.78      8.55 o 
   4   3   0       21.50       26.90      4.06 o 
   5   3   0       88.65       81.05      7.08 o 
   6   3   0      125.64      116.80      9.39 o 
   7   3   0        0.01       -3.89      3.93 o 
   0   4   0     4805.33     4306.59     48.57 o 
   1   4   0     4222.09     4037.27     27.65 o 
   2   4   0      105.45      113.55      3.39 o 
   3   4   0     2189.02     2171.33     20.14 o 
   4   4   0       22.91       22.73      6.49 o 
   5   4   0       38.79       25.71      4.72 o 
   6   4   0        7.30        5.49      4.10 o 
   7   4   0        7.66       10.75      7.79 o 
   1   5   0      500.66      494.78      5.07 o 
   2   5   0        1.18        7.20      1.87 o 
   3   5   0       30.73       49.93      4.40 o 
   4   5   0       48.89       38.02      4.72 o 
   5   5   0      104.17      101.46     15.20 o 
   6   5   0        0.00        1.48      3.93 o 
   7   5   0       18.59       17.05      8.90 o 
   0   6   0      505.72      495.43      7.02 o 
   1   6   0     1258.76     1255.30     14.01 o 
   2   6   0      964.82      963.79      8.99 o 
   3   6   0      408.05      397.25      7.66 o 
   4   6   0       23.53       27.11      6.12 o 
   5   6   0        8.97       14.31      4.17 o 
   6   6   0      164.59      157.23     28.18 o 
   7   6   0       12.86        7.41      8.16 o 
   1   7   0      252.93      232.48      3.67 o 
   2   7   0        1.48        2.07      0.93 o 
   3   7   0       21.98       19.28      2.25 o 
   4   7   0       27.85       27.94      3.12 o 
   5   7   0      200.89      184.38      9.28 o 
   6   7   0       10.75       10.81     10.01 o 
   7   7   0        4.69       16.31      8.16 o 
   0   8   0     2999.22     2859.89     46.90 o 
   1   8   0        7.09       10.43      1.19 o 
   2   8   0       70.87       80.56      3.64 o 
   3   8   0      119.52      112.79      3.39 o 
   4   8   0       29.78       38.73      3.60 o 
   5   8   0       15.26       22.11      4.72 o 
   6   8   0        0.05       -5.19      5.56 o 
   7   8   0      119.14       77.12     13.35 o 
   1   9   0      340.59      344.70      4.89 o 
   2   9   0      342.46      338.50      5.41 o 
   3   9   0       15.51       17.66      1.93 o 
   4   9   0       24.36       31.02      3.41 o 
   5   9   0      691.17      683.36     17.51 o 
   6   9   0        9.25       12.23      7.41 o 
   7   9   0       12.74       13.72      8.16 o 
   0  10   0        3.10        3.07      1.42 o 
   1  10   0      841.08      811.53      8.25 o 
   2  10   0      209.11      213.85      4.47 o 
   3  10   0       24.69       26.23      2.18 o 
   4  10   0      565.90      553.48     10.92 o 
   5  10   0      175.52      182.70      9.39 o 
   6  10   0        1.03       -4.45      5.56 o 
   7  10   0       36.44       21.87      9.27 o 
   1  11   0        0.08        0.67      0.90 o 
   2  11   0     1073.60     1117.17     11.25 o 
   3  11   0       14.69       10.11      1.74 o 
   4  11   0      123.91      136.35      5.94 o 
   5  11   0       15.76       15.57      7.04 o 
   6  11   0        7.87        2.97      6.30 o 
   7  11   0        3.45        1.11      7.41 o 
   0  12   0       20.84       19.84      2.32 o 
   1  12   0      679.34      672.33      7.91 o 
   2  12   0     4577.68     4758.51     46.18 o 
   3  12   0      267.32      244.27      6.42 o 
   4  12   0      852.58      878.40     14.37 o 
   5  12   0      330.63      300.68     18.17 o 
   6  12   0        3.71        1.48      6.30 o 
   7  12   0       10.48       -6.30      6.30 o 
   1  13   0     1396.80     1370.50     12.50 o 
   2  13   0      108.66      121.18      3.97 o 
   3  13   0        5.91        4.94      1.64 o 
   4  13   0      325.73      334.57      9.05 o 
   5  13   0      433.03      445.27     22.24 o 
   6  13   0       11.05       15.57      8.53 o 
   7  13   0        0.57       -3.71      7.04 o 
   0  14   0      888.73      948.21     14.24 o 
   1  14   0       78.73       92.76      3.34 o 
   2  14   0      395.54      410.33      6.94 o 
   3  14   0       11.59       14.54      2.26 o 
   4  14   0      624.45      616.54     15.78 o 
   5  14   0       94.18       72.67     11.12 o 
   6  14   0       11.41        8.90      7.41 o 
   7  14   0        0.59        0.74      7.04 o 
   1  15   0      973.03     1108.92     12.95 o 
   2  15   0       66.09       65.62      4.01 o 
   3  15   0       14.35       11.83      2.31 o 
   4  15   0      216.11      222.50     10.21 o 
   5  15   0        2.62       12.61      7.04 o 
   6  15   0       17.13       14.46      8.53 o 
   7  15   0        0.57       -1.48      6.30 o 
   0  16   0      403.26      478.92     11.68 o 
   1  16   0      806.16      870.02     12.71 o 
   2  16   0       43.04       37.32      3.00 o 
   3  16   0      667.87      682.99     10.11 o 
   4  16   0      144.67      120.49     12.42 o 
   5  16   0       90.55      108.63     13.72 o 
   6  16   0        0.02       -7.79      5.19 o 
   7  16   0       12.33        9.27      8.16 o 
   1  17   0        4.17        7.54      2.09 o 
   2  17   0      316.10      353.18      6.84 o 
   3  17   0       69.48       77.96      4.90 o 
   4  17   0        3.57        6.30      4.19 o 
   5  17   0      236.24      219.85     16.68 o 
   6  17   0       10.24       23.36      9.64 o 
   7  17   0        8.03       -0.74      7.04 o 
   0  18   0      308.56      335.44      9.08 o 
   1  18   0      109.65      111.55      4.89 o 
   2  18   0      151.35      152.71      7.01 o 
   3  18   0       43.26       42.32      7.23 o 
   4  18   0      197.06      206.74     11.86 o 
   5  18   0        0.27        4.45      6.30 o 
   6  18   0        5.86       18.17      8.90 o 
   1  19   0       14.29       10.93      3.97 o 
   2  19   0      275.61      279.07     11.60 o 
   3  19   0       20.24       27.63      5.11 o 
   4  19   0      346.09      358.66     29.29 o 
   5  19   0       17.30       18.17      8.16 o 
   6  19   0        7.30       21.13      8.90 o 
   0  20   0       58.96       51.70      4.45 o 
   1  20   0      148.55      157.41      6.95 o 
   2  20   0        4.02        2.41      2.17 o 
   3  20   0        0.96        3.09      3.47 o 
   4  20   0        0.74        1.84      4.17 o 
   5  20   0       16.10        9.64      7.04 o 
   6  20   0       16.77       19.65      9.64 o 
   1  21   0       60.81       63.70      8.41 o 
   2  21   0       56.42       57.69      4.68 o 
   3  21   0       13.57        8.16      4.45 o 
   4  21   0        9.10       15.85      5.49 o 
   5  21   0       56.48       65.62     12.23 o 
   6  21   0       10.33       11.49      8.90 o 
   0  22   0      135.68      153.79      7.04 o 
   1  22   0       33.94       37.16      4.74 o 
   2  22   0        0.06       -2.58      2.04 o 
   3  22   0        0.95       -2.60      3.15 o 
   4  22   0        0.28        0.15      3.91 o 
   5  22   0      134.18      169.43     17.43 o 
   6  22   0       49.66       45.23     12.23 o 
   1  23   0      463.43      458.66     10.73 o 
   2  23   0       14.67        8.35      3.62 o 
   3  23   0       10.17        8.11      4.36 o 
   4  23   0        0.04        1.54      4.63 o 
   5  23   0       19.48       25.58      9.27 o 
   6  23   0       17.51       31.88     11.12 o 
   0  24   0       20.00       23.43      3.91 o 
   1  24   0        4.56        4.81      2.60 o 
   2  24   0        0.03       -0.67      2.23 o 
   3  24   0        0.45       -4.21      2.81 o 
   4  24   0       74.20       53.26      7.47 o 
   5  24   0       19.70       18.54      9.27 o 
   6  24   0       32.69       33.00     11.86 o 
   1  25   0        1.94        1.30      2.38 o 
   2  25   0       24.11       16.48      3.81 o 
   3  25   0       11.07       16.48      5.37 o 
   4  25   0        7.01        3.71      4.46 o 
   5  25   0       21.53       22.62     10.01 o 
   6  25   0        0.00       -4.45      7.41 o 
   0  26   0      991.14     1065.90     32.63 o 
   1  26   0      250.49      260.05     14.98 o 
   2  26   0      106.15       97.10      6.64 o 
   3  26   0      354.22      299.53     12.97 o 
   4  26   0        0.24        0.77      4.70 o 
   5  26   0       14.44       18.54      9.27 o 
   6  26   0        2.62        2.60      8.53 o 
   1  27   0       63.62       83.02      6.38 o 
   2  27   0       39.33       33.26      4.86 o 
   3  27   0       62.69       47.29      7.79 o 
   4  27   0       10.82       17.49      6.01 o 
   5  27   0        0.00       -2.60      6.30 o 
   0  28   0      750.32      768.93     28.92 o 
   1  28   0     1918.08     1887.72     25.60 o 
   2  28   0       27.80       42.13      7.83 o 
   3  28   0        1.64        1.79      4.27 o 
   4  28   0       57.71       65.54      8.76 o 
   5  28   0        1.08        2.97      8.53 o 
   1  29   0       14.62       31.38      6.55 o 
   2  29   0      210.81      210.10      9.18 o 
   3  29   0       69.57       70.01      8.49 o 
   4  29   0       11.37        8.46      5.70 o 
   5  29   0       13.62        5.93      8.53 o 
   0  30   0     1119.59     1042.17     35.59 o 
   1  30   0       39.46       40.25     10.20 o 
   2  30   0       13.93       14.36      5.97 o 
   3  30   0        1.54       -1.02      5.38 o 
   4  30   0        0.35        3.31      5.22 o 
   5  30   0        0.24        8.39      7.97 o 
   1  31   0        3.98       -1.15      4.27 o 
   2  31   0       45.57       38.98      8.55 o 
   3  31   0        0.00       -4.43      4.36 o 
   4  31   0        0.00        0.10      5.11 o 
   5  31   0        9.15       11.68      6.82 o 
   0  32   0       96.39       98.62     14.09 o 
   1  32   0        0.19       -4.45      4.10 o 
   2  32   0        0.93       -2.48      5.93 o 
   3  32   0        4.35        2.49      6.30 o 
   4  32   0        0.00       -0.56      5.22 o 
   5  32   0        0.11        2.38      6.06 o 
   1  33   0       25.71       28.55      6.82 o 
   2  33   0       18.20       13.65      6.16 o 
   3  33   0       17.56       12.93      6.01 o 
   4  33   0        1.51       -4.26      5.24 o 
   0  34   0       72.18       66.36     12.23 o 
   1  34   0       52.30       46.42     16.50 o 
   2  34   0       25.23       26.25      9.64 o 
   3  34   0        0.16       -1.01      4.82 o 
   4  34   0        0.01       -2.50      5.60 o 
   1  35   0        1.22        6.10      9.64 o 
   2  35   0        0.11        3.60      6.12 o 
   3  35   0       11.62        1.85      8.16 o 
   4  35   0       15.61       18.24      7.02 o 
   0  36   0        0.03        4.82      8.16 o 
   1  36   0        2.12        1.67      4.98 o 
   2  36   0       11.82       22.51      7.33 o 
   3  36   0       12.84       18.91      9.64 o 
   4  36   0        5.91        0.74      6.29 o 
   1  37   0        0.90       -2.57      5.56 o 
   2  37   0        2.15        0.59      6.67 o 
   3  37   0        3.09        2.60      8.53 o 
   0  38   0        8.51       16.31      9.27 o 
   1  38   0       19.20       25.50      7.47 o 
   2  38   0       14.84       23.13      7.70 o 
   3  38   0        7.89       -1.48      8.90 o 
   1  39   0        0.01       -3.67      5.75 o 
   2  39   0        4.82       10.38      9.64 o 
   3  39   0        1.45       18.54     11.12 o 
   0  40   0       65.45       60.43     13.72 o 
   1  40   0        0.45       -1.74      5.63 o 
   2  40   0        6.66       11.49     10.38 o 
   1  41   0       10.24       -4.36      5.63 o 
   2  41   0       15.81       54.13     14.09 o 
   0  42   0       44.37       36.33     12.61 o 
   1  42   0       10.75       21.48     11.86 o 
  -7   0   1       67.64       71.18     12.61 o 
  -5   0   1        1.01       -0.74      4.08 o 
  -3   0   1     1308.64     1387.70     27.44 o 
  -1   0   1     1361.60     1322.48     15.20 o 
   1   0   1      184.98      164.19      4.72 o 
   3   0   1      313.55      314.08      8.19 o 
   5   0   1        2.72        4.08      4.82 o 
   7   0   1       16.85        8.90      7.79 o 
  -7   1   1        4.26        5.93      4.98 o 
  -6   1   1        3.19        6.45      4.17 o 
  -5   1   1        9.27        7.28      3.21 o 
  -4   1   1       11.23       23.06      3.93 o 
  -3   1   1       37.69       53.81      3.60 o 
  -2   1   1     1438.64     1420.27     12.97 o 
  -1   1   1      469.38      457.14      5.62 o 
   0   1   1        4.06        3.36      0.75 o 
   1   1   1      387.62      362.56      4.86 o 
   2   1   1     3994.56     3843.53     32.80 o 
   3   1   1     1429.53     1482.83     13.73 o 
   4   1   1       28.12       31.29      8.34 o 
   5   1   1       69.90       47.62      6.16 o 
   6   1   1       68.61       72.62     25.77 o 
   7   1   1        0.24       -4.14      3.79 o 
  -7   2   1        7.78       17.05      8.16 o 
  -6   2   1       48.71       46.82      6.68 o 
  -5   2   1        1.17       -3.14      3.34 o 
  -4   2   1      671.49      715.31     30.22 o 
  -3   2   1        6.70       11.23      1.79 o 
  -2   2   1       37.31       32.33      2.87 o 
  -1   2   1     8799.01     8377.13     70.63 o 
   0   2   1       16.89       19.53      2.62 o 
   1   2   1      203.64      144.20      3.10 o 
   2   2   1     1104.63     1128.63     10.76 o 
   3   2   1      209.67      234.20      5.16 o 
   4   2   1        1.38        0.63      2.22 o 
   5   2   1        1.69       -4.11      2.74 o 
   6   2   1       16.00       17.17      5.22 o 
   7   2   1        0.51       -1.11      4.06 o 
  -7   3   1        5.60        1.48      7.04 o 
  -6   3   1        6.04        6.12      4.46 o 
  -5   3   1        4.32        4.83      4.26 o 
  -4   3   1        0.30        3.67      2.58 o 
  -3   3   1     1083.09     1119.16     12.64 o 
  -2   3   1      515.83      485.87      6.89 o 
  -1   3   1      115.32      109.88      2.65 o 
   0   3   1        7.88        7.52      0.87 o 
   1   3   1      922.95      902.57      8.39 o 
   2   3   1      174.52      170.80      3.93 o 
   3   3   1     1022.35     1112.23     18.14 o 
   4   3   1        8.00        7.71      3.15 o 
   5   3   1        0.45        1.28      3.38 o 
   6   3   1       59.66       50.61      7.47 o 
   7   3   1        2.23        4.18      4.96 o 
  -7   4   1        2.70        6.67      7.79 o 
  -6   4   1       20.10       37.48      9.64 o 
  -5   4   1        7.36        9.93      3.47 o 
  -4   4   1        0.01        1.65      2.32 o 
  -3   4   1      657.69      707.20      9.94 o 
  -2   4   1      113.27       98.38      3.88 o 
  -1   4   1     1926.28     1864.97     28.81 o 
   0   4   1       75.32       71.72      1.87 o 
   1   4   1        1.82        3.42      1.01 o 
   2   4   1       16.19        9.84      1.48 o 
   3   4   1      331.78      349.82     14.20 o 
   4   4   1      118.17      121.17      5.18 o 
   5   4   1       16.23       26.75      5.33 o 
   6   4   1        0.39        1.48      4.17 o 
   7   4   1        2.34       -1.70      4.17 o 
  -7   5   1       49.15       55.24     12.23 o 
  -6   5   1       98.77      102.70     12.98 o 
  -5   5   1        1.89       -1.52      3.01 o 
  -4   5   1       29.16       43.39      4.58 o 
  -3   5   1       11.60       11.76      1.98 o 
  -2   5   1       27.28       40.24      2.40 o 
  -1   5   1      989.72      998.64     11.05 o 
   0   5   1       19.19       18.59      1.39 o 
   1   5   1      445.50      406.24      5.83 o 
   2   5   1      965.12      952.16      9.98 o 
   3   5   1       63.17       82.50      4.25 o 
   4   5   1       18.42       20.17      3.05 o 
   5   5   1       15.19       12.00      6.67 o 
   6   5   1        3.21        5.19      4.46 o 
   7   5   1        0.45       -2.97      9.45 o 
  -7   6   1       14.87       19.65      8.90 o 
  -6   6   1       23.97       18.91      8.16 o 
  -5   6   1       43.93       45.64      5.60 o 
  -4   6   1       12.69       12.92      3.21 o 
  -3   6   1       66.95       73.26      4.42 o 
  -2   6   1      170.13      152.22      3.85 o 
  -1   6   1     7109.51     6747.78     44.07 o 
   0   6   1      121.60      117.04      2.62 o 
   1   6   1     1465.60     1322.29     11.30 o 
   2   6   1       10.01       13.16      1.65 o 
   3   6   1        7.02        5.80      1.87 o 
   4   6   1       74.67       84.74      4.96 o 
   5   6   1       18.73       16.36      4.54 o 
   6   6   1      109.39      116.85      9.95 o 
   7   6   1        0.49        5.56      7.79 o 
  -7   7   1       44.24       37.07     10.38 o 
  -6   7   1       64.44       67.48     11.49 o 
  -5   7   1       43.35       56.02      6.28 o 
  -4   7   1      142.70      157.91     10.01 o 
  -3   7   1        0.18       -0.67      1.35 o 
  -2   7   1       34.95       34.44      1.77 o 
  -1   7   1      105.48      116.11      4.21 o 
   0   7   1     3173.34     3004.30     19.24 o 
   1   7   1     2462.29     2368.13     17.13 o 
   2   7   1      523.58      485.75      9.61 o 
   3   7   1       28.53       30.36      4.23 o 
   4   7   1       27.94       36.67      5.58 o 
   5   7   1       43.61       39.94      5.96 o 
   6   7   1       10.36       11.33     12.79 o 
   7   7   1       52.40       46.34     11.49 o 
  -7   8   1       21.72       19.65      8.90 o 
  -6   8   1        7.41        8.90      7.41 o 
  -5   8   1      885.81      898.33     21.87 o 
  -4   8   1       49.33       61.82      6.12 o 
  -3   8   1      419.51      411.19      7.80 o 
  -2   8   1       56.92       49.19      2.62 o 
  -1   8   1       42.02       34.65      2.35 o 
   0   8   1        1.50        2.00      0.92 o 
   1   8   1      194.46      213.68      4.30 o 
   2   8   1      706.79      692.91      8.75 o 
   3   8   1       10.00        7.92      1.84 o 
   4   8   1       42.52       46.04      4.09 o 
   5   8   1      177.10      178.78      9.66 o 
   6   8   1      154.00      149.34     10.88 o 
   7   8   1        0.03       -3.71      6.30 o 
  -7   9   1        1.25       10.38      8.16 o 
  -6   9   1        0.60        1.48      5.93 o 
  -5   9   1      165.99      205.76     14.83 o 
  -4   9   1        4.12        3.81      2.67 o 
  -3   9   1      537.20      551.00      9.77 o 
  -2   9   1        5.66        5.43      1.89 o 
  -1   9   1      451.35      432.42      7.20 o 
   0   9   1      779.40      760.78      7.67 o 
   1   9   1      381.60      352.31      5.69 o 
   2   9   1       50.29       48.79      2.82 o 
   3   9   1      266.34      230.88      5.94 o 
   4   9   1      174.14      167.65      6.61 o 
   5   9   1      432.90      427.08     14.51 o 
   6   9   1        2.33        7.88      4.70 o 
   7   9   1        4.96        7.41      7.79 o 
  -7  10   1        0.89       -5.93      6.30 o 
  -6  10   1       43.53       38.19      9.64 o 
  -5  10   1      238.79      241.36     15.94 o 
  -4  10   1      180.40      199.78     10.12 o 
  -3  10   1      796.88      837.11     16.61 o 
  -2  10   1       21.24       28.77      1.77 o 
  -1  10   1       14.43       15.53      1.99 o 
   0  10   1      203.78      206.34      3.85 o 
   1  10   1      181.29      172.25      4.10 o 
   2  10   1        3.37        0.82      1.38 o 
   3  10   1        2.74        6.83      1.84 o 
   4  10   1      168.33      169.16      6.75 o 
   5  10   1        0.94       -2.05      9.45 o 
   6  10   1      159.42      199.83     16.68 o 
   7  10   1        0.36       -0.37      6.67 o 
  -7  11   1       20.79        6.30      7.41 o 
  -6  11   1        9.69       12.61      7.41 o 
  -5  11   1        4.85        8.16      5.93 o 
  -4  11   1      526.99      533.16     13.54 o 
  -3  11   1       13.14       19.40      2.50 o 
  -2  11   1       14.41       14.65      1.51 o 
  -1  11   1      455.69      496.06      8.31 o 
   0  11   1      284.29      291.51      5.57 o 
   1  11   1     2086.18     2101.92     16.97 o 
   2  11   1      199.18      192.48      4.95 o 
   3  11   1       19.65       25.58      3.85 o 
   4  11   1     1737.74     1685.82     21.48 o 
   5  11   1        4.32       15.87      4.70 o 
   6  11   1        4.10        1.11      6.67 o 
   7  11   1       14.77       16.68      9.64 o 
  -7  12   1        0.27       -5.56      5.93 o 
  -6  12   1        2.78        2.60      7.04 o 
  -5  12   1       66.93       71.92     11.12 o 
  -4  12   1        0.51       -1.27      3.34 o 
  -3  12   1       26.56       32.91      4.83 o 
  -2  12   1     2912.35     3147.69     30.29 o 
  -1  12   1       90.72       85.91      5.22 o 
   0  12   1       25.85       20.92      1.77 o 
   1  12   1        6.77        9.05      1.60 o 
   2  12   1        3.99        4.33      1.68 o 
   3  12   1        0.00        1.46      1.77 o 
   4  12   1      543.64      565.32     12.14 o 
   5  12   1       80.47       96.48     22.62 o 
   6  12   1       50.11       45.60     11.12 o 
   7  12   1       14.70        8.53      8.53 o 
  -7  13   1       10.59        4.08      8.53 o 
  -6  13   1        4.09       -5.93      5.19 o 
  -5  13   1      149.03      175.36     14.83 o 
  -4  13   1       20.76       23.28      4.54 o 
  -3  13   1       27.37       26.41      2.74 o 
  -2  13   1     1980.84     2144.21     50.90 o 
  -1  13   1      260.14      252.95      6.41 o 
   0  13   1     1819.40     1815.07     17.12 o 
   1  13   1      213.63      226.98      5.17 o 
   2  13   1     1705.02     1891.46     17.50 o 
   3  13   1       52.44       56.53      3.64 o 
   4  13   1       68.45       67.97      5.27 o 
   5  13   1      207.03      217.75     10.86 o 
   6  13   1        5.29       10.01      7.41 o 
   7  13   1        0.02       -5.19      7.04 o 
  -7  14   1        0.94       -2.22      7.04 o 
  -6  14   1       25.14       14.46      8.16 o 
  -5  14   1       38.41       47.08     10.01 o 
  -4  14   1       58.85       53.33      5.96 o 
  -3  14   1        6.08        6.12      2.88 o 
  -2  14   1     1240.34     1343.32     16.18 o 
  -1  14   1     1315.30     1295.89     15.67 o 
   0  14   1      329.51      355.07      6.66 o 
   1  14   1     4106.72     4345.23     31.52 o 
   2  14   1      166.04      171.81      5.07 o 
   3  14   1      390.31      396.68      7.97 o 
   4  14   1      164.62      171.50      8.18 o 
   5  14   1        1.01       -2.60      4.82 o 
   6  14   1       12.76        4.45      6.67 o 
   7  14   1        4.98       -3.34      5.93 o 
  -7  15   1        5.79        3.71      7.41 o 
  -6  15   1        1.05        0.37      6.67 o 
  -5  15   1      176.73      203.91     15.94 o 
  -4  15   1       22.88       22.51      4.96 o 
  -3  15   1       75.66       68.11      7.23 o 
  -2  15   1      154.05      160.84      5.66 o 
  -1  15   1      837.68      915.65     13.16 o 
   0  15   1       11.63        9.54      1.84 o 
   1  15   1     8434.92     9001.34     53.22 o 
   2  15   1      179.12      184.98      8.72 o 
   3  15   1       30.84       36.92      3.32 o 
   4  15   1      233.45      236.36      8.30 o 
   5  15   1        3.77       -0.37      5.93 o 
   6  15   1        2.30       -4.45      5.56 o 
   7  15   1        3.27        1.48      7.41 o 
  -7  16   1        5.91        5.93      7.41 o 
  -6  16   1        7.24        5.93      7.04 o 
  -5  16   1      199.32      234.68     17.05 o 
  -4  16   1       35.18       24.96      4.96 o 
  -3  16   1        5.61        7.04      3.15 o 
  -2  16   1     1044.41     1094.15     15.14 o 
  -1  16   1     1047.06     1112.38     15.08 o 
   0  16   1       97.98       87.06      8.46 o 
   1  16   1      601.07      664.31     14.29 o 
   2  16   1       37.54       43.39      3.27 o 
   3  16   1      148.66      149.34      5.34 o 
   4  16   1       71.51       72.93      8.59 o 
   5  16   1        7.03       10.01      7.41 o 
   6  16   1        2.90        6.67      8.53 o 
  -7  17   1        7.20        7.41      8.16 o 
  -6  17   1        0.31        0.00      5.93 o 
  -5  17   1      111.12       95.65     13.72 o 
  -4  17   1       17.00       22.88      5.11 o 
  -3  17   1        0.01       -1.67      2.88 o 
  -2  17   1      110.77      121.58      5.37 o 
  -1  17   1       79.85       75.62      4.71 o 
   0  17   1      221.04      232.96      6.07 o 
   1  17   1        5.10        5.75      1.69 o 
   2  17   1      869.89      899.89     12.07 o 
   3  17   1      233.32      237.84      6.75 o 
   4  17   1      187.94      197.44     10.48 o 
   5  17   1        0.48       -0.74      5.93 o 
   6  17   1        0.12       -6.30      5.93 o 
  -6  18   1        1.22       -5.93      5.56 o 
  -5  18   1       34.62       45.23     10.75 o 
  -4  18   1      605.53      597.87     19.83 o 
  -3  18   1      199.48      197.66      9.44 o 
  -2  18   1      691.06      787.13     13.27 o 
  -1  18   1       54.51       57.31      3.96 o 
   0  18   1        1.72       -0.19      1.42 o 
   1  18   1       54.07       51.86      3.27 o 
   2  18   1      693.72      775.62     11.39 o 
   3  18   1       50.34       59.18      4.20 o 
   4  18   1       45.26       60.36      7.33 o 
   5  18   1        3.74       10.01      7.41 o 
   6  18   1       48.03       53.39     12.23 o 
  -6  19   1       11.26       -5.56      6.30 o 
  -5  19   1       34.39       19.28      8.16 o 
  -4  19   1      142.85      151.66     16.50 o 
  -3  19   1       76.08       77.85      6.94 o 
  -2  19   1      889.15      887.09     14.55 o 
  -1  19   1        1.38        5.99      2.38 o 
   0  19   1       12.51       11.47      2.35 o 
   1  19   1       22.44       17.31      2.36 o 
   2  19   1      204.38      210.47      6.08 o 
   3  19   1       56.38       59.29      4.72 o 
   4  19   1     1053.28     1022.57     22.67 o 
   5  19   1        0.34       -2.22      5.56 o 
   6  19   1       27.37       51.90     12.23 o 
  -6  20   1        0.74        2.97      7.79 o 
  -5  20   1      110.37       72.30     12.23 o 
  -4  20   1      177.90      185.75     10.35 o 
  -3  20   1       45.27       38.72      5.86 o 
  -2  20   1      154.70      165.12      7.64 o 
  -1  20   1      330.42      322.53      8.74 o 
   0  20   1        3.65        5.29      1.93 o 
   1  20   1      209.60      196.05      5.69 o 
   2  20   1       69.08       79.53      4.44 o 
   3  20   1       20.84       27.25      4.06 o 
   4  20   1      110.52      128.29     25.40 o 
   5  20   1       13.04        4.08      7.04 o 
   6  20   1        5.98        8.90      7.79 o 
  -6  21   1        0.68       -4.08      6.67 o 
  -5  21   1       13.65        8.16      7.04 o 
  -4  21   1       41.06       52.14      7.21 o 
  -3  21   1       52.21       79.41     13.16 o 
  -2  21   1      251.59      239.75      7.99 o 
  -1  21   1       14.48       13.70      3.23 o 
   0  21   1      264.73      264.86      6.23 o 
   1  21   1       13.23       11.32      2.29 o 
   2  21   1       83.07       81.95      4.69 o 
   3  21   1       48.76       51.11      5.11 o 
   4  21   1       10.47        6.67      4.98 o 
   5  21   1        6.24        8.16      7.41 o 
   6  21   1        4.85       -9.27      6.67 o 
  -6  22   1        0.97       -6.67      6.67 o 
  -5  22   1        0.42       -0.74      7.04 o 
  -4  22   1        0.05       -0.16      5.01 o 
  -3  22   1       12.76       14.48      4.58 o 
  -2  22   1       88.78       83.44      5.63 o 
  -1  22   1        1.67        2.31      2.34 o 
   0  22   1      181.59      181.41      5.38 o 
   1  22   1        2.88        1.81      1.95 o 
   2  22   1       11.02       14.99      2.83 o 
   3  22   1       29.71       30.16      4.38 o 
   4  22   1       59.81       58.02      7.47 o 
   5  22   1       28.84       42.27     11.12 o 
   6  22   1        0.01        6.67      8.53 o 
  -6  23   1        0.29       18.54      9.64 o 
  -5  23   1       57.98       49.68     11.12 o 
  -4  23   1        5.47        1.25      3.83 o 
  -3  23   1        5.86        3.24      3.91 o 
  -2  23   1       98.47       93.94      9.12 o 
  -1  23   1        8.95        8.32      2.76 o 
   0  23   1       15.96       18.13      3.27 o 
   1  23   1      185.18      187.88      7.09 o 
   2  23   1      285.25      281.30      9.14 o 
   3  23   1       18.00       12.82      4.96 o 
   4  23   1       47.00       34.15      6.68 o 
   5  23   1       13.33       14.09      8.53 o 
   6  23   1       31.93       30.40     11.12 o 
  -6  24   1        0.44       -5.93      7.41 o 
  -5  24   1        0.10        5.19      7.41 o 
  -4  24   1       94.01       73.52      8.38 o 
  -3  24   1        3.46        4.08      4.19 o 
  -2  24   1        7.56        8.01      3.05 o 
  -1  24   1        0.04        0.66      2.31 o 
   0  24   1      173.62      175.62     13.78 o 
   1  24   1        0.16       -0.74      2.17 o 
   2  24   1       13.20       15.88      3.60 o 
   3  24   1        2.72        2.12      4.17 o 
   4  24   1       32.99       39.97      6.94 o 
   5  24   1       21.69       41.15     11.12 o 
   6  24   1        0.07       -7.79      7.79 o 
  -6  25   1        0.10        2.97      9.27 o 
  -5  25   1        0.32        3.71      7.79 o 
  -4  25   1       42.34       21.52      6.01 o 
  -3  25   1       16.71       13.35      5.11 o 
  -2  25   1        0.56        3.58      3.01 o 
  -1  25   1       93.67       78.10      5.82 o 
   0  25   1        0.07        4.93      2.72 o 
   1  25   1       77.30       64.81      7.41 o 
   2  25   1       75.83       90.99     10.17 o 
   3  25   1       17.80        3.44      4.45 o 
   4  25   1       72.21       67.40      8.52 o 
   5  25   1        0.18        4.38      5.37 o 
   6  25   1        2.33        8.53      9.27 o 
  -6  26   1        5.15       -2.22      8.16 o 
  -5  26   1        4.30       -0.74      7.04 o 
  -4  26   1        1.87        4.59      4.84 o 
  -3  26   1       11.04       10.10      6.12 o 
  -2  26   1      163.45      156.61      7.60 o 
  -1  26   1      177.41      179.16      7.85 o 
   0  26   1      425.22      402.03     13.16 o 
   1  26   1        7.14        6.65      5.69 o 
   2  26   1        0.06       -4.13      2.76 o 
   3  26   1      111.23       78.57     14.27 o 
   4  26   1       26.94       27.85      6.59 o 
   5  26   1       13.29       14.97      6.86 o 
  -5  27   1       23.22       29.29     10.38 o 
  -4  27   1       58.61       66.17      8.64 o 
  -3  27   1      271.83      244.39     13.35 o 
  -2  27   1        4.86        3.91      3.49 o 
  -1  27   1     1539.64     1449.77     32.04 o 
   0  27   1       54.12       62.80      5.62 o 
   1  27   1      591.43      583.70     17.83 o 
   2  27   1       55.38       51.45      5.54 o 
   3  27   1       30.87       14.96      9.45 o 
   4  27   1       28.67       37.51      7.33 o 
   5  27   1        8.27       -0.05     11.12 o 
  -5  28   1        3.23       -0.74      6.67 o 
  -4  28   1       23.30       22.12     12.23 o 
  -3  28   1      151.88      157.05     11.40 o 
  -2  28   1        2.35       -0.02      3.28 o 
  -1  28   1       43.03       77.85      8.30 o 
   0  28   1      358.54      385.39     11.34 o 
   1  28   1       48.76       46.73      7.34 o 
   2  28   1       53.21       38.96      5.23 o 
   3  28   1       11.14        5.26      4.84 o 
   4  28   1        7.07        1.68      4.96 o 
   5  28   1        6.78        4.44      5.75 o 
  -5  29   1        6.91        6.67      8.90 o 
  -4  29   1        2.43        4.45      4.98 o 
  -3  29   1        1.99        2.03      4.18 o 
  -2  29   1        4.62        1.52      3.71 o 
  -1  29   1      110.39      108.64      7.65 o 
   0  29   1      284.47      325.68     15.39 o 
   1  29   1        5.85        7.84      5.26 o 
   2  29   1       24.29       20.41      4.48 o 
   3  29   1      123.50      132.55     10.71 o 
   4  29   1        5.42        9.20      5.52 o 
   5  29   1        9.70       17.92      7.06 o 
  -5  30   1        0.18        7.41      8.16 o 
  -4  30   1        0.12       -1.48      4.98 o 
  -3  30   1       45.23       41.66      7.55 o 
  -2  30   1       52.93       53.31      9.16 o 
  -1  30   1       97.35       94.82      7.14 o 
   0  30   1     1851.54     1679.46     42.82 o 
   1  30   1       64.21       71.89     10.20 o 
   2  30   1        0.03        1.13      4.54 o 
   3  30   1       25.56       28.11      8.34 o 
   4  30   1        8.90       12.12      9.08 o 
   5  30   1        2.08       17.50      8.16 o 
  -5  31   1        1.20       -2.97      7.79 o 
  -4  31   1        0.00        1.23      5.22 o 
  -3  31   1        7.09        8.38      5.63 o 
  -2  31   1      158.24      144.76     17.00 o 
  -1  31   1      259.22      261.27     10.16 o 
   0  31   1      123.72      171.30     12.61 o 
   1  31   1       30.16       33.02      6.91 o 
   2  31   1      373.73      324.82     14.80 o 
   3  31   1        0.20       -2.18      4.80 o 
   4  31   1        2.17        7.60      5.77 o 
   5  31   1       12.14       13.48      7.18 o 
  -5  32   1        2.32        3.34      9.27 o 
  -4  32   1        8.85       11.69      8.53 o 
  -3  32   1       10.34       17.51      6.28 o 
  -2  32   1      137.91      134.86      8.77 o 
  -1  32   1        3.00        0.96      6.49 o 
   0  32   1       10.38       10.94      5.51 o 
   1  32   1       24.37       29.18      7.97 o 
   2  32   1        2.26        8.79      5.75 o 
   3  32   1       28.39       15.90      6.06 o 
   4  32   1        0.71       -2.98      5.75 o 
  -4  33   1        2.16       -3.30      6.67 o 
  -3  33   1       17.14        8.76      6.12 o 
  -2  33   1        0.03       -0.23      3.82 o 
  -1  33   1       45.73       41.53      7.73 o 
   0  33   1       35.86       39.88      8.71 o 
   1  33   1        2.59        4.90      4.96 o 
   2  33   1       14.54       13.87      7.60 o 
   3  33   1        4.04       10.01      9.27 o 
   4  33   1        1.04        3.39      5.86 o 
  -4  34   1        0.75       -3.33      5.22 o 
  -3  34   1        5.89        1.12      5.33 o 
  -2  34   1       32.36       48.17      7.86 o 
  -1  34   1        0.13       -5.50      4.36 o 
   0  34   1       55.52       75.99      9.30 o 
   1  34   1       15.16       17.61      6.29 o 
   2  34   1        0.06        4.48      5.60 o 
   3  34   1       14.51       -6.67      7.41 o 
   4  34   1        1.27        5.19      6.29 o 
  -4  35   1        0.00       -2.03      8.16 o 
  -3  35   1        2.52       -5.01      4.46 o 
  -2  35   1        0.01        1.75      5.11 o 
  -1  35   1       32.23       47.10      8.39 o 
   0  35   1        0.00       -1.13      4.96 o 
   1  35   1        8.25        9.65      5.75 o 
   2  35   1        3.82       14.37      6.68 o 
   3  35   1        1.26        2.60      8.53 o 
   4  35   1        0.04        0.00      8.16 o 
  -4  36   1       17.30       14.46      7.60 o 
  -3  36   1        4.58        9.94      6.15 o 
  -2  36   1        1.10        6.99      6.06 o 
  -1  36   1       13.20        9.98      6.01 o 
   0  36   1        5.66        3.89      5.22 o 
   1  36   1        1.31        1.57      5.22 o 
   2  36   1        6.86        8.31      7.23 o 
   3  36   1        0.93       10.75      9.64 o 
   4  36   1        0.33        4.08     10.01 o 
  -3  37   1        0.03        4.45      8.90 o 
  -2  37   1        0.95        8.16      8.90 o 
  -1  37   1        7.82       15.84      6.68 o 
   0  37   1       16.42       18.04      7.02 o 
   1  37   1        4.54        5.24      5.49 o 
   2  37   1       20.34       28.03      7.85 o 
   3  37   1        1.90       -2.97      8.16 o 
  -3  38   1       52.23       84.16     16.31 o 
  -2  38   1        3.70       23.36     11.49 o 
  -1  38   1        5.34       14.90      6.68 o 
   0  38   1        1.69        0.12      7.23 o 
   1  38   1       19.04       20.60      7.70 o 
   2  38   1        5.56        4.11      6.01 o 
   3  38   1       16.09       29.29     12.61 o 
  -3  39   1        7.20       39.67     13.72 o 
  -2  39   1        5.39       30.40     12.98 o 
  -1  39   1        0.00       -3.11      5.63 o 
   0  39   1        0.26       -2.78      5.24 o 
   1  39   1        0.44        2.47      6.01 o 
   2  39   1        0.74       -1.29      5.89 o 
   3  39   1       15.14       15.94     11.12 o 
  -2  40   1        0.54        6.30     10.38 o 
  -1  40   1        5.70        8.18      6.59 o 
   0  40   1        0.46       10.01      6.80 o 
   1  40   1        0.02        6.69      6.54 o 
   2  40   1        1.58        6.67      6.55 o 
  -2  41   1       14.32       35.59     13.72 o 
  -1  41   1        0.22        2.41      6.03 o 
   0  41   1       13.78       27.91      8.78 o 
   1  41   1        3.48       11.33      7.06 o 
   2  41   1        2.33       12.23     10.38 o 
  -1  42   1        3.94       -0.02     10.94 o 
   0  42   1        3.87        6.11     10.01 o 
   1  42   1        1.85       14.59      7.02 o 
  -6   0   2       78.27       70.44     10.75 o 
  -4   0   2      355.59      388.54     15.94 o 
  -2   0   2     1833.20     1738.78     19.76 o 
   0   0   2    40965.76    36760.91    316.80 o 
   2   0   2      363.44      367.78     13.72 o 
   4   0   2       60.92       73.54      6.49 o 
   6   0   2       19.46       14.83      7.41 o 
  -6   1   2       12.53       16.85      5.11 o 
  -5   1   2        0.71        1.14      3.01 o 
  -4   1   2       56.08       67.26      5.63 o 
  -3   1   2       12.86       12.18      1.69 o 
  -2   1   2      552.16      534.61      6.82 o 
  -1   1   2    33081.99    30768.30    154.92 o 
   0   1   2    25300.82    23139.58    139.61 o 
   1   1   2      984.71      874.25     10.00 o 
   2   1   2     3119.81     3036.57     26.89 o 
   3   1   2       29.07       26.91      2.68 o 
   4   1   2        2.12        4.45      1.93 o 
   5   1   2        1.87        0.37      3.67 o 
   6   1   2        1.69        1.60      4.06 o 
   7   1   2        0.00        6.93      5.07 o 
  -7   2   2        3.51       -0.74      6.30 o 
  -6   2   2       29.67       39.60      6.28 o 
  -5   2   2        0.03       -3.52      3.15 o 
  -4   2   2        1.70        1.11      3.52 o 
  -3   2   2      279.06      278.36      6.42 o 
  -2   2   2      489.45      468.44      6.44 o 
  -1   2   2      511.15      568.74     13.48 o 
   0   2   2      648.67      630.92      7.93 o 
   1   2   2     1078.43      957.81     10.47 o 
   2   2   2      367.24      388.55      7.04 o 
   3   2   2      106.35      136.33      4.66 o 
   4   2   2      113.30      113.89      9.33 o 
   5   2   2        0.00       -2.15      3.27 o 
   6   2   2        8.05        6.41      4.58 o 
   7   2   2        1.81        2.36      4.58 o 
  -7   3   2        1.09        7.04      7.79 o 
  -6   3   2        4.73        0.37      5.56 o 
  -5   3   2        0.51        4.11      4.08 o 
  -4   3   2        8.50        3.18      2.48 o 
  -3   3   2     2459.97     2484.40     22.58 o 
  -2   3   2       11.01       17.86      3.95 o 
  -1   3   2    18306.71    17175.89    103.26 o 
   0   3   2     2550.84     2369.43     20.42 o 
   1   3   2      589.72      585.53      9.69 o 
   2   3   2       49.07       45.63      3.01 o 
   3   3   2      140.08      147.41      5.60 o 
   4   3   2       32.16       40.85      4.07 o 
   5   3   2       63.33       51.12      6.82 o 
   6   3   2        1.37        2.22      4.19 o 
   7   3   2       17.83       21.50      6.82 o 
  -7   4   2       22.90       28.55     10.01 o 
  -6   4   2       31.17       42.27      9.64 o 
  -5   4   2       19.92       24.78      7.60 o 
  -4   4   2       23.99       23.20      3.64 o 
  -3   4   2      181.01      189.41      5.51 o 
  -2   4   2     1696.16     1675.24     13.60 o 
  -1   4   2    14291.63    13532.29     72.10 o 
   0   4   2     2059.67     2031.68     18.35 o 
   1   4   2     1037.33      917.53     10.32 o 
   2   4   2       33.81       39.84      2.77 o 
   3   4   2      156.20      193.39      8.70 o 
   4   4   2       17.93       27.14      3.95 o 
   5   4   2      457.37      417.28     36.89 o 
   6   4   2        0.08       -2.50      3.53 o 
   7   4   2        2.79        3.49      5.93 o 
  -7   5   2       12.88       -0.37      7.04 o 
  -6   5   2       73.78       70.44     11.86 o 
  -5   5   2        0.19        4.33      3.47 o 
  -4   5   2      140.26      130.37      6.65 o 
  -3   5   2      378.64      372.95      7.55 o 
  -2   5   2      267.38      258.24      5.62 o 
  -1   5   2      288.11      286.70      5.50 o 
   0   5   2      529.52      497.18      6.82 o 
   1   5   2      275.15      291.54      5.59 o 
   2   5   2      963.64      883.29     10.98 o 
   3   5   2      312.68      292.89      6.70 o 
   4   5   2        0.29        2.05      2.26 o 
   5   5   2      136.54      114.10     18.91 o 
   6   5   2        5.10       -0.72      3.83 o 
   7   5   2       30.07       61.54     13.35 o 
  -7   6   2       20.52       17.43      8.16 o 
  -6   6   2      111.75       90.46     12.61 o 
  -5   6   2       21.50       20.39      7.04 o 
  -4   6   2       67.04       64.88      5.43 o 
  -3   6   2       34.61       40.85      3.10 o 
  -2   6   2      651.91      623.06     11.78 o 
  -1   6   2        0.48        4.23      2.57 o 
   0   6   2        4.46        5.61      1.34 o 
   1   6   2        1.48        3.02      1.18 o 
   2   6   2        0.03        0.36      1.34 o 
   3   6   2       15.80       14.70      2.35 o 
   4   6   2       44.49       44.30      4.43 o 
   5   6   2      178.65      172.40     10.09 o 
   6   6   2       86.27       71.67      8.64 o 
   7   6   2        8.40       15.02      6.03 o 
  -7   7   2        0.07        1.11      6.67 o 
  -6   7   2        0.34       -6.67      5.19 o 
  -5   7   2       22.37       37.45      8.53 o 
  -4   7   2       39.25       41.68      5.75 o 
  -3   7   2       68.99       73.16      3.70 o 
  -2   7   2       12.95       13.68      2.24 o 
  -1   7   2     1991.36     1894.84     16.54 o 
   0   7   2      432.29      443.76      6.48 o 
   1   7   2     1072.12     1080.33     11.59 o 
   2   7   2        7.51        6.45      2.19 o 
   3   7   2       16.54       15.59      2.36 o 
   4   7   2       38.90       38.43      4.24 o 
   5   7   2        8.59       17.64      4.96 o 
   6   7   2        3.67        7.61      4.70 o 
   7   7   2       28.70       30.51      7.06 o 
  -7   8   2       10.31       26.69     10.01 o 
  -6   8   2        0.00       -3.71      5.56 o 
  -5   8   2       16.82       41.52      8.53 o 
  -4   8   2      123.27      119.88      6.65 o 
  -3   8   2      793.30      843.83     11.85 o 
  -2   8   2        0.06       -0.67      0.84 o 
  -1   8   2        5.01        6.15      1.70 o 
   0   8   2       28.62       29.62      2.07 o 
   1   8   2      104.75       94.58      3.43 o 
   2   8   2      748.98      747.47     10.32 o 
   3   8   2      469.85      445.05      8.50 o 
   4   8   2       24.68       19.89      3.71 o 
   5   8   2      311.82      314.26     15.02 o 
   6   8   2       22.11       18.97      5.89 o 
   7   8   2       21.37       27.68     10.57 o 
  -7   9   2        4.01        3.34      7.41 o 
  -6   9   2        6.40        8.90      7.04 o 
  -5   9   2      541.14      539.44     23.73 o 
  -4   9   2        2.30        9.27      4.82 o 
  -3   9   2      210.85      217.39      5.92 o 
  -2   9   2       11.89       14.73      1.53 o 
  -1   9   2      126.50      129.54      5.43 o 
   0   9   2      508.60      471.46      6.84 o 
   1   9   2     1520.89     1476.90     15.35 o 
   2   9   2        0.18       -1.92      1.28 o 
   3   9   2      275.60      257.67      6.56 o 
   4   9   2      179.03      179.13      7.33 o 
   5   9   2        9.17       10.96      4.58 o 
   6   9   2       31.25       41.87      7.28 o 
   7   9   2       31.40       28.92     10.38 o 
  -7  10   2       22.68       23.36     10.38 o 
  -6  10   2      125.26      114.93     14.46 o 
  -5  10   2       41.25       45.60     10.01 o 
  -4  10   2       83.56       67.48      9.27 o 
  -3  10   2      254.85      255.13      6.20 o 
  -2  10   2        3.59        6.26      1.17 o 
  -1  10   2      280.67      293.92      8.18 o 
   0  10   2      260.05      253.97      4.98 o 
   1  10   2       10.93       10.22      1.84 o 
   2  10   2      122.92      116.23      4.30 o 
   3  10   2        4.00        4.17      2.01 o 
   4  10   2      653.57      626.01     13.85 o 
   5  10   2      298.75      285.09     32.07 o 
   6  10   2        0.96        1.44      4.26 o 
   7  10   2        3.00        0.74      7.04 o 
  -7  11   2        1.13        2.97      7.79 o 
  -6  11   2       38.41       50.05     11.12 o 
  -5  11   2        1.93        5.19      5.93 o 
  -4  11   2       32.61       35.22      7.41 o 
  -3  11   2      432.80      424.26     16.87 o 
  -2  11   2     1393.02     1414.29     16.36 o 
  -1  11   2       67.37       82.89      4.80 o 
   0  11   2      193.25      184.43      4.43 o 
   1  11   2      909.26      923.38     11.18 o 
   2  11   2        0.76        0.25      1.55 o 
   3  11   2       64.21       62.37      4.02 o 
   4  11   2     1145.98     1109.72     18.03 o 
   5  11   2        1.22        0.69      3.91 o 
   6  11   2       94.67      101.31     10.07 o 
   7  11   2        4.69        3.71      7.41 o 
  -7  12   2        0.83       -4.45      7.04 o 
  -6  12   2       38.28       33.37      9.64 o 
  -5  12   2       15.53       28.92      8.16 o 
  -4  12   2      331.27      354.06     18.17 o 
  -3  12   2      105.92      110.21      7.60 o 
  -2  12   2      638.47      669.50     10.91 o 
  -1  12   2      182.74      194.69      7.18 o 
   0  12   2      157.11      179.19      4.40 o 
   1  12   2      193.18      177.29      7.97 o 
   2  12   2      703.36      724.54     10.70 o 
   3  12   2       11.38        9.79      2.52 o 
   4  12   2      412.60      429.65     11.32 o 
   5  12   2       81.47       72.12      8.16 o 
   6  12   2       16.94       31.88      9.64 o 
   7  12   2       18.57       19.28      9.27 o 
  -7  13   2        0.67        3.34      8.16 o 
  -6  13   2       33.54       45.60     10.75 o 
  -5  13   2      665.98      684.03     27.81 o 
  -4  13   2        8.30       13.37      3.91 o 
  -3  13   2       31.82       44.42      6.30 o 
  -2  13   2        1.19        2.17      1.90 o 
  -1  13   2       35.04       24.96      4.45 o 
   0  13   2      628.35      688.49      8.92 o 
   1  13   2      340.05      332.60      6.75 o 
   2  13   2      606.08      609.86     12.58 o 
   3  13   2     1305.04     1248.85     15.65 o 
   4  13   2        8.91       14.06      3.82 o 
   5  13   2        1.91       -4.45      3.79 o 
   6  13   2        1.53        0.00      6.30 o 
  -7  14   2        0.83        2.97      7.04 o 
  -6  14   2       62.34       44.49     10.38 o 
  -5  14   2        2.17       20.02      8.16 o 
  -4  14   2       11.82       12.75      3.91 o 
  -3  14   2       15.08       13.61      6.30 o 
  -2  14   2       41.50       38.12      3.83 o 
  -1  14   2        1.87        6.36      2.58 o 
   0  14   2       54.03       44.09      4.01 o 
   1  14   2      616.43      629.47      9.58 o 
   2  14   2        1.20       -1.61      1.48 o 
   3  14   2       25.52       30.04      3.35 o 
   4  14   2      566.65      575.99     13.33 o 
   5  14   2        6.65       10.57      4.84 o 
   6  14   2        5.11       -2.60      6.30 o 
  -7  15   2        0.51       -3.34      7.41 o 
  -6  15   2       70.55       61.54     12.23 o 
  -5  15   2        3.01       -0.37      5.19 o 
  -4  15   2       62.24       61.73      6.65 o 
  -3  15   2       21.37       20.13      4.32 o 
  -2  15   2       61.63       75.05      4.52 o 
  -1  15   2      194.73      222.85      8.34 o 
   0  15   2       18.28       22.67      2.26 o 
   1  15   2       75.56       91.08      8.40 o 
   2  15   2       31.35       31.26      3.12 o 
   3  15   2      319.70      316.20      8.00 o 
   4  15   2      472.62      458.38     16.57 o 
   5  15   2       44.95       49.19     13.53 o 
   6  15   2       10.98       10.38      8.53 o 
  -7  16   2        4.69       -9.45      6.30 o 
  -6  16   2       48.85       50.05     11.49 o 
  -5  16   2       30.19       33.37      9.27 o 
  -4  16   2       11.08       13.97      6.12 o 
  -3  16   2       25.55       21.99      4.43 o 
  -2  16   2      398.93      412.27      9.43 o 
  -1  16   2      146.71      141.17      6.91 o 
   0  16   2     1296.31     1345.12     13.88 o 
   1  16   2     1555.63     1682.56     17.16 o 
   2  16   2       42.19       42.11      3.56 o 
   3  16   2      835.89      809.32     19.85 o 
   4  16   2       32.92       37.98      6.17 o 
   5  16   2       82.88       73.04     12.23 o 
   6  16   2        9.52        6.67      7.79 o 
  -6  17   2        2.34       -7.79      5.19 o 
  -5  17   2      129.47      125.68     14.83 o 
  -4  17   2       64.27       61.96      6.94 o 
  -3  17   2       47.46       41.34      5.51 o 
  -2  17   2      157.52      168.64      7.79 o 
  -1  17   2       44.73       36.93      4.72 o 
   0  17   2      221.16      224.57      5.37 o 
   1  17   2        5.05        7.10      2.21 o 
   2  17   2       80.65       79.78      6.24 o 
   3  17   2      673.55      653.32     11.72 o 
   4  17   2        0.68        6.25      4.82 o 
   5  17   2       15.08        2.22      6.30 o 
   6  17   2        2.95       10.01      8.90 o 
  -6  18   2       13.96       16.31      8.90 o 
  -5  18   2       64.45       53.39     11.12 o 
  -4  18   2        0.77        3.74      4.17 o 
  -3  18   2       12.67       10.56      4.32 o 
  -2  18   2      137.28      146.86      6.40 o 
  -1  18   2        1.05       -2.27      1.79 o 
   0  18   2       40.89       43.94      2.93 o 
   1  18   2       74.26       68.72      5.87 o 
   2  18   2        7.02       10.73      2.45 o 
   3  18   2      135.84      152.34      6.07 o 
   4  18   2      803.04      790.21     16.34 o 
   5  18   2        0.54        6.30      7.79 o 
   6  18   2        0.02       16.68      9.64 o 
  -6  19   2        3.54        4.45      7.41 o 
  -5  19   2        8.34       15.57      8.53 o 
  -4  19   2      177.12      119.01     13.35 o 
  -3  19   2        3.68        1.71      3.38 o 
  -2  19   2        9.41        8.28      2.91 o 
  -1  19   2       23.40       20.62      3.26 o 
   0  19   2       60.87       58.32      5.97 o 
   1  19   2      112.20       86.62     11.56 o 
   2  19   2        7.05        8.72      2.56 o 
   3  19   2       29.44       23.64      3.65 o 
   4  19   2       39.77       55.91      7.33 o 
   5  19   2       29.20       27.06      9.64 o 
   6  19   2       76.24       72.67     14.09 o 
  -6  20   2        8.81        4.08      7.04 o 
  -5  20   2       71.84       66.36     12.23 o 
  -4  20   2       25.28       39.76      6.55 o 
  -3  20   2       63.98       60.88      6.91 o 
  -2  20   2      223.71      251.14      9.82 o 
  -1  20   2        5.35        4.71      2.45 o 
   0  20   2      435.20      426.34     13.10 o 
   1  20   2        1.58        0.18      1.83 o 
   2  20   2        1.33        4.17      2.13 o 
   3  20   2        0.04       -2.56      2.30 o 
   4  20   2      151.98      147.66     30.03 o 
   5  20   2       18.02        8.90      7.79 o 
   6  20   2       36.73       34.85     11.49 o 
  -6  21   2        8.73       13.35      8.90 o 
  -5  21   2        0.23        3.71      6.30 o 
  -4  21   2        1.23        0.39      4.06 o 
  -3  21   2       50.43       63.22     11.31 o 
  -2  21   2      158.99      160.35      7.04 o 
  -1  21   2       39.11       46.20      7.29 o 
   0  21   2      180.25      192.68      9.44 o 
   1  21   2      171.21      165.25      5.66 o 
   2  21   2       12.64       12.71      3.51 o 
   3  21   2       23.88       24.22      4.98 o 
   4  21   2        1.14        8.58      4.80 o 
   5  21   2       20.65       17.44      6.01 o 
   6  21   2       38.46       42.27     12.23 o 
  -6  22   2        0.71        4.82      7.79 o 
  -5  22   2      115.62      117.90     15.57 o 
  -4  22   2        4.40        9.35      4.84 o 
  -3  22   2       86.70       78.95      7.99 o 
  -2  22   2        0.07        5.89      2.83 o 
  -1  22   2       43.37       42.42      4.58 o 
   0  22   2      121.61      128.45      8.25 o 
   1  22   2       61.27       66.59      4.24 o 
   2  22   2       21.57       24.53      3.45 o 
   3  22   2       12.45       11.61      3.99 o 
   4  22   2       61.61       71.75      8.25 o 
   5  22   2        1.17        2.04      4.98 o 
   6  22   2       74.96       91.57     15.94 o 
  -6  23   2       21.56       22.99     10.01 o 
  -5  23   2       13.73       14.09      8.16 o 
  -4  23   2       70.40       79.59      8.76 o 
  -3  23   2        0.98       -1.85      4.08 o 
  -2  23   2       25.01       32.94      4.38 o 
  -1  23   2        0.41        2.89      2.60 o 
   0  23   2        0.40        0.64      3.01 o 
   1  23   2        0.49       -2.71      1.81 o 
   2  23   2        1.90       -1.01      2.29 o 
   3  23   2        4.67        8.43      5.18 o 
   4  23   2        0.72       -0.57      4.58 o 
   5  23   2        0.33        4.08      5.51 o 
   6  23   2       41.02       39.67     12.23 o 
  -6  24   2        0.01       -2.97      7.79 o 
  -5  24   2       12.58        6.30      7.79 o 
  -4  24   2       34.17       43.42      7.34 o 
  -3  24   2        7.83        2.26      4.06 o 
  -2  24   2      388.41      388.92     11.97 o 
  -1  24   2       12.14       15.19      5.94 o 
   0  24   2       94.11      104.00      8.38 o 
   1  24   2        0.00       -2.56      2.38 o 
   2  24   2        7.95        7.10      2.92 o 
   3  24   2       12.99        7.18      3.85 o 
   4  24   2        1.52        4.15      5.19 o 
   5  24   2       12.94       11.79      6.54 o 
   6  24   2       12.85       43.01     13.72 o 
  -6  25   2        8.96       -1.85      7.41 o 
  -5  25   2       18.84       25.58      9.64 o 
  -4  25   2       79.03       97.26      9.81 o 
  -3  25   2       46.57       44.71      7.79 o 
  -2  25   2      387.56      415.08     11.84 o 
  -1  25   2       21.52       21.36      4.30 o 
   0  25   2      172.97      203.62     10.74 o 
   1  25   2      156.29      162.71      7.72 o 
   2  25   2       81.98       73.25      6.50 o 
   3  25   2      169.09      131.05     14.64 o 
   4  25   2        0.02        0.27      4.80 o 
   5  25   2       12.30       21.84      7.97 o 
  -5  26   2        2.16        0.74      7.79 o 
  -4  26   2        0.37        3.41      4.84 o 
  -3  26   2      214.70      207.01     11.65 o 
  -2  26   2        1.67        3.72      3.30 o 
  -1  26   2       20.64       31.80      4.84 o 
   0  26   2       93.35      113.29     23.17 o 
   1  26   2       22.10       19.71      6.01 o 
   2  26   2        4.63       -0.31      3.00 o 
   3  26   2       22.88       18.46      5.75 o 
   4  26   2       17.09       21.87      6.82 o 
   5  26   2        0.05        1.71      5.49 o 
  -5  27   2        8.57       -5.19      6.67 o 
  -4  27   2       12.85       11.77      5.75 o 
  -3  27   2       14.07       11.94      5.33 o 
  -2  27   2        8.68        0.62      3.49 o 
  -1  27   2     1671.94     1709.00     25.17 o 
   0  27   2      148.63      125.84     15.94 o 
   1  27   2      345.85      318.64     13.76 o 
   2  27   2        7.72        2.03      3.24 o 
   3  27   2      194.30      126.98     21.50 o 
   4  27   2       25.16       23.61      6.94 o 
   5  27   2        6.98        8.69      6.42 o 
  -5  28   2        3.97       11.86     10.01 o 
  -4  28   2       25.10       18.17      6.03 o 
  -3  28   2       19.34       20.21      6.29 o 
  -2  28   2       89.99      107.11      7.82 o 
  -1  28   2      373.93      406.50     12.35 o 
   0  28   2        3.80       12.66      4.47 o 
   1  28   2       52.55       62.67      8.13 o 
   2  28   2       92.75       81.75     10.38 o 
   3  28   2        5.85       -1.25      4.36 o 
   4  28   2        4.07        0.74      5.33 o 
   5  28   2        2.68        6.70      9.82 o 
  -5  29   2        3.53       -4.82      7.79 o 
  -4  29   2        7.49       12.42      6.29 o 
  -3  29   2        5.10       12.55      9.45 o 
  -2  29   2      125.74      118.92     11.29 o 
  -1  29   2      218.07      244.47     14.45 o 
   0  29   2     1050.95     1012.35     23.65 o 
   1  29   2       87.76       91.24      9.54 o 
   2  29   2      107.11       87.69      9.57 o 
   3  29   2       16.07       14.49      6.67 o 
   4  29   2        0.05       -0.39      4.96 o 
   5  29   2        1.04        5.28      9.64 o 
  -5  30   2        6.59       14.46     10.75 o 
  -4  30   2       27.08       31.85      9.82 o 
  -3  30   2        4.18        9.08      5.24 o 
  -2  30   2        7.30        9.93      4.54 o 
  -1  30   2       25.45       28.90      5.26 o 
   0  30   2        5.96       32.35      6.23 o 
   1  30   2       19.18       21.74      6.49 o 
   2  30   2        0.38        2.32      5.60 o 
   3  30   2        3.86        7.84      5.16 o 
   4  30   2        7.85       10.91      6.16 o 
   5  30   2       28.74       43.78      8.90 o 
  -5  31   2        8.34        1.11      8.90 o 
  -4  31   2        0.06       -0.04      7.79 o 
  -3  31   2        6.94       11.19      7.41 o 
  -2  31   2       58.80       56.89      6.57 o 
  -1  31   2      112.28      101.11     15.71 o 
   0  31   2       16.32       40.12      7.55 o 
   1  31   2       13.79       11.03      5.96 o 
   2  31   2        9.83        9.20      6.16 o 
   3  31   2        7.76       20.39     10.38 o 
   4  31   2        1.32        1.21      5.70 o 
  -4  32   2        2.52        5.94      5.75 o 
  -3  32   2       30.55       22.41      6.91 o 
  -2  32   2        1.87       -1.33      3.87 o 
  -1  32   2       93.52       97.01      7.96 o 
   0  32   2       86.35      102.68     10.29 o 
   1  32   2        0.47        0.36      5.37 o 
   2  32   2       75.59       70.84      9.54 o 
   3  32   2        0.04        0.00      7.79 o 
   4  32   2       34.11       28.51      7.92 o 
  -4  33   2       13.20       10.74      6.80 o 
  -3  33   2       48.10       45.79      8.65 o 
  -2  33   2        9.66        7.10      4.40 o 
  -1  33   2       24.58       28.07      5.56 o 
   0  33   2       37.70       30.21      7.21 o 
   1  33   2       24.83       23.56      7.06 o 
   2  33   2        3.25       -2.49      5.37 o 
   3  33   2        0.02       -8.90      5.93 o 
   4  33   2        2.11        8.90      8.90 o 
  -4  34   2        0.37       -0.91      5.89 o 
  -3  34   2        9.55        9.41      5.89 o 
  -2  34   2       12.48       14.13     14.09 o 
  -1  34   2       60.76       63.57      8.91 o 
   0  34   2        0.71        5.19      5.60 o 
   1  34   2        5.80       13.79      5.96 o 
   2  34   2        1.72        3.15      5.51 o 
   3  34   2        1.53       -0.37      8.53 o 
   4  34   2        1.01        6.67      9.64 o 
  -4  35   2        0.17        4.45      6.42 o 
  -3  35   2        0.35       -3.14      5.11 o 
  -2  35   2        2.47       -0.66      5.11 o 
  -1  35   2        0.01        3.96      5.43 o 
   0  35   2        5.16        4.17      5.60 o 
   1  35   2        5.69        2.04      5.51 o 
   2  35   2       21.39       24.49      7.47 o 
   3  35   2        7.65       -0.37      8.16 o 
  -3  36   2        1.14       -4.16      5.26 o 
  -2  36   2        0.03        4.15      5.63 o 
  -1  36   2        0.00        1.71      5.07 o 
   0  36   2        7.28       13.97      6.54 o 
   1  36   2       14.25       15.60      6.42 o 
   2  36   2        8.69        0.99      5.75 o 
   3  36   2        2.14        0.74      8.53 o 
  -3  37   2        4.59        3.52      6.55 o 
  -2  37   2        0.22        9.27     10.01 o 
  -1  37   2        0.73        1.03      5.42 o 
   0  37   2        8.64       18.63      7.06 o 
   1  37   2        8.34        7.44      6.12 o 
   2  37   2        1.84        2.45      6.06 o 
   3  37   2        0.09        8.53     10.01 o 
  -3  38   2        0.69        4.19      6.91 o 
  -2  38   2       13.26       17.80     10.75 o 
  -1  38   2        8.73       18.72      7.08 o 
   0  38   2        7.42       12.30     10.01 o 
   1  38   2        1.29        8.11      6.49 o 
   2  38   2        0.57        6.03      6.80 o 
   3  38   2        0.00       -5.93      8.53 o 
  -2  39   2       11.54       10.75     10.38 o 
  -1  39   2        7.90       26.96      7.73 o 
   0  39   2        6.78       13.49      6.80 o 
   1  39   2       27.24       31.42      8.90 o 
   2  39   2        1.04        5.23      6.86 o 
  -2  40   2        0.30       -0.37      9.27 o 
  -1  40   2        6.42       22.90      7.84 o 
   0  40   2        6.31        4.39      6.49 o 
   1  40   2        5.03        6.96      6.68 o 
   2  40   2        0.36       -0.02      6.86 o 
  -1  41   2       62.58       77.19     22.62 o 
   0  41   2        0.02        7.49      6.41 o 
   1  41   2        8.36       11.91      6.91 o 
  -5   0   3        0.45        1.11      4.08 o 
  -3   0   3        0.17       -0.74      2.22 o 
  -1   0   3      425.87      424.36     15.57 o 
   1   0   3     2195.52     2204.90     28.42 o 
   3   0   3       83.30       97.62      7.06 o 
   5   0   3      117.56       82.68     11.86 o 
   7   0   3       11.60       20.76      9.27 o 
  -6   1   3        0.05        0.37      5.56 o 
  -5   1   3       56.79       48.26      7.04 o 
  -4   1   3       80.14       88.81     12.23 o 
  -3   1   3       25.97       29.31      3.54 o 
  -2   1   3       48.25       50.67      4.32 o 
  -1   1   3      985.34      983.33     11.52 o 
   0   1   3       12.55       14.94      2.13 o 
   1   1   3     1149.84     1116.29     14.07 o 
   2   1   3       48.99       63.41      3.88 o 
   3   1   3       35.21       31.33      4.82 o 
   4   1   3        0.49       -0.57      2.13 o 
   5   1   3        1.02        0.19      3.67 o 
   6   1   3       24.80       18.72      5.77 o 
   7   1   3        0.52        4.00      5.22 o 
  -6   2   3        4.30        5.19      6.67 o 
  -5   2   3        1.03        3.01      3.27 o 
  -4   2   3      125.52      136.70      7.33 o 
  -3   2   3      462.15      473.72      7.72 o 
  -2   2   3       96.11      101.36      5.63 o 
  -1   2   3      531.45      492.50      7.95 o 
   0   2   3       25.53       22.75      2.37 o 
   1   2   3        2.64        2.17      1.57 o 
   2   2   3     2401.16     2427.96     23.22 o 
   3   2   3       89.27       95.23      9.36 o 
   4   2   3       20.01       14.60      3.04 o 
   5   2   3       10.43       14.89      5.07 o 
   6   2   3        6.17        8.82      4.96 o 
   7   2   3        8.91        6.30      5.37 o 
  -6   3   3        0.81        0.00      5.93 o 
  -5   3   3       15.03       16.84      4.43 o 
  -4   3   3      110.64      124.30      6.80 o 
  -3   3   3        0.94        2.20      1.83 o 
  -2   3   3       22.36       23.20      3.53 o 
  -1   3   3      527.01      550.27      8.43 o 
   0   3   3       14.08       11.98      2.28 o 
   1   3   3      124.12      126.43      4.44 o 
   2   3   3      608.92      604.61     10.10 o 
   3   3   3      409.65      456.62     14.45 o 
   4   3   3        1.13       -0.63      2.17 o 
   5   3   3       35.76       37.25      6.68 o 
   6   3   3       32.97       29.99      6.80 o 
   7   3   3       14.44       21.18      9.45 o 
  -7   4   3       18.19       22.62      9.27 o 
  -6   4   3       64.92       73.04     11.49 o 
  -5   4   3        0.59        3.34      5.56 o 
  -4   4   3       86.60      104.13      6.50 o 
  -3   4   3      311.74      297.52      5.94 o 
  -2   4   3       49.88       55.61      6.67 o 
  -1   4   3       98.27      109.89      9.65 o 
   0   4   3      331.13      293.37      7.83 o 
   1   4   3       58.50       66.38      5.40 o 
   2   4   3        0.15        1.99      1.62 o 
   3   4   3       98.52      108.62      5.62 o 
   4   4   3        0.01       -2.80      2.03 o 
   5   4   3      129.92      108.02     21.87 o 
   6   4   3        9.75       11.12      7.23 o 
   7   4   3       10.75        5.10      4.72 o 
  -7   5   3       12.36        6.67      7.79 o 
  -6   5   3       73.23      101.96     13.35 o 
  -5   5   3       13.97       11.86      5.93 o 
  -4   5   3       99.44      105.30      6.59 o 
  -3   5   3      157.43      163.68      5.61 o 
  -2   5   3      137.06      135.16      4.62 o 
  -1   5   3      183.38      185.32      6.96 o 
   0   5   3      992.56      925.66     11.37 o 
   1   5   3       41.66       35.55      3.16 o 
   2   5   3      412.72      429.53      8.52 o 
   3   5   3       24.95       30.64      3.29 o 
   4   5   3       45.75       39.01      4.06 o 
   5   5   3       21.69       16.63      5.22 o 
   6   5   3       11.33       10.29      5.11 o 
   7   5   3       15.14       16.57      6.32 o 
  -7   6   3        8.68       14.09      8.53 o 
  -6   6   3       16.35       23.73      8.53 o 
  -5   6   3       21.04       29.66      8.16 o 
  -4   6   3      149.11      140.33      7.18 o 
  -3   6   3        2.61        4.15      1.96 o 
  -2   6   3      992.54     1010.05     12.71 o 
  -1   6   3       73.01       76.17      3.38 o 
   0   6   3       76.12       70.12      4.80 o 
   1   6   3       57.26       53.63      3.39 o 
   2   6   3      105.96       92.26      4.39 o 
   3   6   3        0.13       -0.65      1.65 o 
   4   6   3       22.60       23.54      4.13 o 
   5   6   3       58.47       47.60      8.71 o 
   6   6   3       17.50       20.69      6.12 o 
  -7   7   3        0.49        0.37      7.41 o 
  -6   7   3      103.07      135.69     15.57 o 
  -5   7   3       99.77      124.57     13.35 o 
  -4   7   3       16.65       15.57      5.93 o 
  -3   7   3       94.77      100.17      4.65 o 
  -2   7   3      340.26      341.47      6.94 o 
  -1   7   3        0.32       -0.11      1.32 o 
   0   7   3       15.93       12.47      1.96 o 
   1   7   3        0.84        0.02      1.42 o 
   2   7   3       41.41       34.62      3.14 o 
   3   7   3       64.48       70.40      4.49 o 
   4   7   3      102.86      100.57      6.69 o 
   5   7   3        7.75        6.49      4.46 o 
   6   7   3       48.42       26.68      6.32 o 
  -7   8   3        0.63       -7.04      6.30 o 
  -6   8   3       12.63       10.38      7.04 o 
  -5   8   3      229.57      272.13     17.43 o 
  -4   8   3        0.02        4.45      4.45 o 
  -3   8   3       48.55       59.47      3.91 o 
  -2   8   3      127.62      141.52      4.19 o 
  -1   8   3        1.37       -0.75      1.34 o 
   0   8   3      588.07      555.18     10.06 o 
   1   8   3      185.13      161.69      5.12 o 
   2   8   3       20.87       22.92      2.81 o 
   3   8   3       51.95       50.55      6.15 o 
   4   8   3        4.14        7.53      3.35 o 
   5   8   3       20.61       22.24      9.82 o 
   6   8   3        1.65        8.68      5.11 o 
  -7   9   3        3.14        7.79      8.53 o 
  -6   9   3       46.53       67.48     12.23 o 
  -5   9   3      123.84      146.07     14.83 o 
  -4   9   3        1.40       -1.11      3.71 o 
  -3   9   3      772.90      790.90     17.13 o 
  -2   9   3       89.01       97.94      3.63 o 
  -1   9   3       25.92       25.23      2.22 o 
   0   9   3      332.04      325.10      6.62 o 
   1   9   3       37.09       42.08      4.12 o 
   2   9   3       27.36       28.78      3.01 o 
   3   9   3       27.34       29.98      3.47 o 
   4   9   3       70.44       72.17      6.06 o 
   5   9   3       55.72       51.78      7.44 o 
   6   9   3       56.38       50.47      8.11 o 
  -7  10   3        1.03       -0.74      7.79 o 
  -6  10   3       15.12       25.58      9.27 o 
  -5  10   3      187.68      184.63     14.83 o 
  -4  10   3       17.74       25.21      7.41 o 
  -3  10   3        3.48       12.98      3.38 o 
  -2  10   3      872.33      844.57      9.92 o 
  -1  10   3       18.97       27.01      2.30 o 
   0  10   3       49.50       53.76      4.33 o 
   1  10   3       37.74       41.05      5.14 o 
   2  10   3        5.03        3.08      1.94 o 
   3  10   3      129.12      126.61      5.51 o 
   4  10   3      880.50      886.22     32.56 o 
   5  10   3       28.68       41.93      6.94 o 
   6  10   3        8.17       22.97      6.41 o 
  -7  11   3        3.46       -8.34      5.56 o 
  -6  11   3       69.36       50.79     11.12 o 
  -5  11   3       19.72       28.92      8.53 o 
  -4  11   3       18.05       10.01      5.93 o 
  -3  11   3      270.31      293.75     10.71 o 
  -2  11   3      215.46      217.66      6.82 o 
  -1  11   3       42.66       34.82      3.53 o 
   0  11   3     1406.76     1426.12     15.17 o 
   1  11   3      213.19      211.48      5.96 o 
   2  11   3      141.21      139.87      5.26 o 
   3  11   3        3.10        1.88      2.29 o 
   4  11   3       49.23       75.79      8.96 o 
   5  11   3       40.96       36.92      6.68 o 
   6  11   3       90.57       92.13     10.21 o 
  -7  12   3        0.85       -7.41      7.04 o 
  -6  12   3        8.89       14.09      8.16 o 
  -5  12   3       38.82       44.12     10.01 o 
  -4  12   3        8.24        6.30      5.19 o 
  -3  12   3       75.66       84.74     11.86 o 
  -2  12   3       30.20       47.41      6.19 o 
  -1  12   3      326.54      333.86      6.31 o 
   0  12   3     1023.18     1038.42     13.59 o 
   1  12   3      473.24      457.12      8.67 o 
   2  12   3       34.12       37.10      3.46 o 
   3  12   3      102.26       98.97      5.40 o 
   4  12   3      843.35      797.74     16.42 o 
   5  12   3        0.99        0.41      4.17 o 
   6  12   3        8.55       10.93      5.37 o 
  -7  13   3        8.32       17.05      9.64 o 
  -6  13   3        3.55        4.82      7.79 o 
  -5  13   3        8.64       28.92      8.90 o 
  -4  13   3        0.99        1.11      4.82 o 
  -3  13   3       66.49       79.01     14.46 o 
  -2  13   3      404.97      428.31      9.82 o 
  -1  13   3       26.55       30.27      2.65 o 
   0  13   3      382.45      423.60      9.79 o 
   1  13   3      223.43      251.03      7.33 o 
   2  13   3      109.10       90.38      9.15 o 
   3  13   3      818.20      785.21     13.24 o 
   4  13   3       39.63       44.18      7.62 o 
   5  13   3       26.22       29.70      6.68 o 
   6  13   3        4.34        4.73      6.12 o 
  -6  14   3      110.91       76.00     13.72 o 
  -5  14   3        6.03       12.98      7.41 o 
  -4  14   3        6.23        5.19      5.19 o 
  -3  14   3      115.24      133.56      8.90 o 
  -2  14   3      365.93      392.17      9.60 o 
  -1  14   3      420.05      410.45     13.35 o 
   0  14   3     1605.93     1645.70     16.91 o 
   1  14   3     3565.61     3634.30     29.38 o 
   2  14   3      238.00      240.67      6.89 o 
   3  14   3      170.62      187.27      6.76 o 
   4  14   3       25.48       26.19      4.74 o 
   5  14   3       64.67       78.24      9.27 o 
   6  14   3        1.79       -1.04      4.17 o 
  -6  15   3        1.02        5.93      8.16 o 
  -5  15   3      133.11       90.46     12.98 o 
  -4  15   3       12.00       12.45      4.54 o 
  -3  15   3      357.20      370.70     12.96 o 
  -2  15   3       26.44       33.26      3.93 o 
  -1  15   3       20.95       16.29      9.08 o 
   0  15   3       23.04       24.39      2.85 o 
   1  15   3        0.94       23.36      6.30 o 
   2  15   3        2.64        1.33      1.98 o 
   3  15   3      656.14      654.47     15.23 o 
   4  15   3       70.50       76.51      6.70 o 
   5  15   3       84.04      105.18     10.07 o 
   6  15   3        3.55        3.34      7.79 o 
  -6  16   3        0.80       -1.48      6.30 o 
  -5  16   3        0.16        8.53      6.67 o 
  -4  16   3        9.47       15.01      4.58 o 
  -3  16   3       52.21       55.31     11.31 o 
  -2  16   3      377.91      405.99     14.85 o 
  -1  16   3       75.04       62.44      8.90 o 
   0  16   3      493.26      478.45      8.70 o 
   1  16   3      518.43      543.26      9.91 o 
   2  16   3        1.17        2.48      2.05 o 
   3  16   3      963.17      912.31     14.82 o 
   4  16   3        1.82        3.98      3.56 o 
   5  16   3       14.88       16.23     11.31 o 
   6  16   3        3.91        7.04      8.90 o 
  -6  17   3       14.75        2.22      6.67 o 
  -5  17   3      207.92      220.59     17.80 o 
  -4  17   3       34.22       32.05      6.49 o 
  -3  17   3       96.70       89.68      7.73 o 
  -2  17   3      164.93      171.96      7.03 o 
  -1  17   3      113.89      121.44      7.28 o 
   0  17   3       57.73       63.88      3.83 o 
   1  17   3        1.02        1.59      2.52 o 
   2  17   3       78.42       79.09      5.17 o 
   3  17   3       79.47       97.30      5.82 o 
   4  17   3       32.96       42.94      5.66 o 
   5  17   3      140.00      121.92     10.74 o 
   6  17   3        3.64       -5.56      6.67 o 
  -6  18   3       13.46       15.57      8.90 o 
  -5  18   3        0.01       15.57      7.79 o 
  -4  18   3       47.13       45.87      6.76 o 
  -3  18   3      120.53      123.92      9.16 o 
  -2  18   3        4.10        1.83      2.63 o 
  -1  18   3      233.85      236.37     16.31 o 
   0  18   3       23.69       23.08      3.77 o 
   1  18   3      254.89      259.61      7.06 o 
   2  18   3       45.58       48.85      4.19 o 
   3  18   3      628.03      605.77     12.31 o 
   4  18   3       63.54       78.39      6.84 o 
   5  18   3        5.20        6.86      5.24 o 
   6  18   3        6.34       -3.71      7.04 o 
  -6  19   3        5.34        2.97      7.79 o 
  -5  19   3        2.47       24.84      9.27 o 
  -4  19   3       11.24        7.83      5.93 o 
  -3  19   3       44.58       47.72      8.90 o 
  -2  19   3      164.65      182.00     11.96 o 
  -1  19   3        3.11        7.45      3.79 o 
   0  19   3      315.02      297.94     11.07 o 
   1  19   3        1.97        1.61      3.12 o 
   2  19   3        2.10       -2.62      2.03 o 
   3  19   3        3.28        7.11      3.12 o 
   4  19   3      175.57      159.97      8.91 o 
   5  19   3        8.87        4.72      5.33 o 
   6  19   3        9.48        9.64      9.27 o 
  -6  20   3       16.45        4.45      7.79 o 
  -5  20   3       77.49       58.95     11.49 o 
  -4  20   3       26.62       20.66      5.70 o 
  -3  20   3      107.37      119.23     22.43 o 
  -2  20   3       16.60       14.51      4.56 o 
  -1  20   3        2.95        0.95      3.27 o 
   0  20   3        0.41        4.18      2.71 o 
   1  20   3       30.81       35.20      3.75 o 
   2  20   3       19.40       20.12      3.47 o 
   3  20   3       10.47       13.21      3.54 o 
   4  20   3        9.41        7.05      3.84 o 
   5  20   3        0.22       -4.03      8.53 o 
   6  20   3        1.59       -9.64      6.67 o 
  -6  21   3        2.81       10.38      8.90 o 
  -5  21   3       41.88       26.32     10.01 o 
  -4  21   3        8.67       10.55      7.23 o 
  -3  21   3       15.91       15.80      9.64 o 
  -2  21   3        1.54       -2.46      2.47 o 
  -1  21   3        3.54        5.11      3.79 o 
   0  21   3        3.48        6.14      3.12 o 
   1  21   3        1.71       -1.10      2.68 o 
   2  21   3       66.15       59.88      5.14 o 
   3  21   3       10.21       12.20      3.58 o 
   4  21   3       18.46       15.24      4.67 o 
   5  21   3        1.80       -4.16      4.90 o 
   6  21   3        4.18       13.35     10.01 o 
  -6  22   3        0.21        2.22      7.79 o 
  -5  22   3       27.20       30.03     10.38 o 
  -4  22   3        8.92        9.64      5.07 o 
  -3  22   3        1.69        2.49      3.74 o 
  -2  22   3       10.34        9.93      3.63 o 
  -1  22   3        0.14        2.78      3.64 o 
   0  22   3        0.08       -3.45      2.30 o 
   1  22   3      260.66      253.81      9.49 o 
   2  22   3       84.27       78.60      6.91 o 
   3  22   3        2.45        0.22      2.88 o 
   4  22   3        8.21        5.87      9.45 o 
   5  22   3        0.20       -1.17      8.16 o 
  -6  23   3        0.60       16.68      9.64 o 
  -5  23   3        3.45       13.35      8.16 o 
  -4  23   3       38.40       29.93      6.65 o 
  -3  23   3       13.32        9.27      4.96 o 
  -2  23   3      312.93      316.54     10.40 o 
  -1  23   3      131.56      127.82      9.28 o 
   0  23   3       78.95       82.34      8.23 o 
   1  23   3        7.83       11.03      3.69 o 
   2  23   3       38.72       35.85      4.15 o 
   3  23   3       35.54       33.31      4.66 o 
   4  23   3        8.24        8.17      7.60 o 
   5  23   3       12.38       30.15      7.44 o 
  -6  24   3        8.52        5.19      8.53 o 
  -5  24   3       16.26       -2.60      7.79 o 
  -4  24   3      215.58      210.75     12.40 o 
  -3  24   3        0.27        0.37      4.19 o 
  -2  24   3        0.22        5.97      3.63 o 
  -1  24   3       15.57       26.37      4.70 o 
   0  24   3        0.00       -2.74      3.91 o 
   1  24   3       13.23        9.20      3.92 o 
   2  24   3       18.85       19.12      3.72 o 
   3  24   3        5.45        3.90      3.37 o 
   4  24   3       18.88       20.50      6.49 o 
   5  24   3       22.60       31.39      7.70 o 
  -5  25   3        4.17       14.09      9.64 o 
  -4  25   3        1.97        8.24      5.07 o 
  -3  25   3        3.02        3.45      5.11 o 
  -2  25   3      288.97      281.20     10.47 o 
  -1  25   3       86.90      103.47      7.45 o 
   0  25   3       39.58       52.26      8.34 o 
   1  25   3        4.89       -0.64      3.56 o 
   2  25   3       15.34       10.98      4.30 o 
   3  25   3        0.24        3.58      3.63 o 
   4  25   3        0.43       -3.70      4.36 o 
   5  25   3        4.55       15.48      6.68 o 
  -5  26   3        6.20       -1.48      7.41 o 
  -4  26   3       30.67       25.26      6.80 o 
  -3  26   3       30.52       36.19      7.06 o 
  -2  26   3      292.06      302.68     10.98 o 
  -1  26   3      476.48      470.83     13.39 o 
   0  26   3      140.07      162.27     11.13 o 
   1  26   3        6.05        1.19      4.79 o 
   2  26   3        4.13       -3.06      3.41 o 
   3  26   3      133.77      111.71      9.94 o 
   4  26   3        0.04       -3.71      4.46 o 
   5  26   3       30.40       34.21      7.97 o 
  -5  27   3        4.61        2.97      8.16 o 
  -4  27   3        0.52       -6.18      4.32 o 
  -3  27   3       67.38       60.42      8.52 o 
  -2  27   3       29.09       33.10      5.44 o 
  -1  27   3      504.70      533.51     14.42 o 
   0  27   3        0.34       -4.01      4.43 o 
   1  27   3      134.01      120.46     10.76 o 
   2  27   3       36.90       37.45      5.84 o 
   3  27   3        5.33       11.14      6.99 o 
   4  27   3        9.33        1.69      5.11 o 
   5  27   3        1.57        0.77      5.89 o 
  -5  28   3        7.95        2.22      8.90 o 
  -4  28   3       17.98       11.70      8.34 o 
  -3  28   3        0.29       -1.98      4.70 o 
  -2  28   3       99.42       90.15      7.63 o 
  -1  28   3      313.09      329.56     14.51 o 
   0  28   3       19.79       27.81      6.82 o 
   1  28   3       29.94       25.76      5.81 o 
   2  28   3       67.64       66.83     13.72 o 
   3  28   3        0.30       -0.31      5.11 o 
   4  28   3        3.38        4.48      6.49 o 
   5  28   3        0.27       -2.37      5.96 o 
  -5  29   3        2.80       -5.93      8.16 o 
  -4  29   3        0.43       -6.31      4.84 o 
  -3  29   3       14.48       10.94      6.03 o 
  -2  29   3       11.71        8.67      4.24 o 
  -1  29   3       74.29       77.67      7.19 o 
   0  29   3      254.37      250.62     18.17 o 
   1  29   3       25.42       25.89     10.01 o 
   2  29   3      148.74      122.82     26.51 o 
   3  29   3        3.13       -1.11      7.41 o 
   4  29   3        2.86        8.34      5.77 o 
  -5  30   3        1.43       10.01      9.64 o 
  -4  30   3        2.79       -1.04      5.49 o 
  -3  30   3        3.99        4.08      7.60 o 
  -2  30   3       30.46       32.40      5.97 o 
  -1  30   3        0.27       12.79      4.61 o 
   0  30   3      211.93      247.66     18.17 o 
   1  30   3      139.00       99.37     27.25 o 
   2  30   3       76.73       52.75      8.52 o 
   3  30   3        2.57        3.71      7.41 o 
   4  30   3        1.36       11.49      6.29 o 
  -4  31   3        7.40       12.98      7.02 o 
  -3  31   3        7.36        7.07      5.75 o 
  -2  31   3       22.44       22.19      6.85 o 
  -1  31   3      234.58      216.09     16.70 o 
   0  31   3       59.09       62.06      8.78 o 
   1  31   3        2.97        5.98      5.60 o 
   2  31   3       55.75       37.47      7.85 o 
   3  31   3        9.31        7.79      9.27 o 
   4  31   3       11.20       35.96     12.23 o 
  -4  32   3        0.20       -4.44      5.22 o 
  -3  32   3       10.32       19.98      6.94 o 
  -2  32   3       30.76       29.59     15.20 o 
  -1  32   3       90.14       93.27      9.92 o 
   0  32   3       34.67       29.67      7.69 o 
   1  32   3       23.06       19.91      8.53 o 
   2  32   3       17.93       18.08      6.86 o 
   3  32   3        2.88       12.98     10.01 o 
   4  32   3       14.51       14.83     10.75 o 
  -4  33   3        0.02        6.65      6.67 o 
  -3  33   3       40.47       34.35      8.11 o 
  -2  33   3        5.74        9.15      6.12 o 
  -1  33   3        7.23       14.24      4.84 o 
   0  33   3       14.97       14.54      4.88 o 
   1  33   3        2.87        2.69      5.16 o 
   2  33   3        4.71        7.95      6.12 o 
   3  33   3        0.09        2.22      8.90 o 
   4  33   3        4.01       12.23     11.49 o 
  -4  34   3        0.11        5.91      6.50 o 
  -3  34   3        0.02       -6.34      8.16 o 
  -2  34   3       25.35       27.20      7.57 o 
  -1  34   3      180.51      127.18      9.28 o 
   0  34   3        1.42       10.38      6.29 o 
   1  34   3        1.40        2.57      5.33 o 
   2  34   3        1.64        1.53      5.63 o 
   3  34   3        1.31        3.34      8.90 o 
  -3  35   3       20.51       21.60      7.81 o 
  -2  35   3        7.59        8.53      9.08 o 
  -1  35   3        2.52        9.69      4.84 o 
   0  35   3        8.85        0.20      7.41 o 
   1  35   3        3.50        0.17      5.16 o 
   2  35   3        8.35        4.83      6.39 o 
   3  35   3        0.47       -1.48      7.79 o 
  -3  36   3        9.26       10.64      6.80 o 
  -2  36   3        5.15        6.12      7.23 o 
  -1  36   3       25.45       22.21      7.27 o 
   0  36   3        2.01        3.54      5.52 o 
   1  36   3        2.28        5.03      6.28 o 
   2  36   3       13.58       16.89      7.59 o 
   3  36   3        1.25        7.41     10.38 o 
  -3  37   3        8.35       13.30      7.65 o 
  -2  37   3        0.01        9.60      6.85 o 
  -1  37   3        0.16        2.22      5.49 o 
   0  37   3        0.00       -3.03     11.49 o 
   1  37   3       25.71       22.57     16.87 o 
   2  37   3        0.87        4.91      6.80 o 
  -2  38   3        6.69        6.64      7.04 o 
  -1  38   3        6.63       12.13      9.08 o 
   0  38   3        0.66        0.91      7.41 o 
   1  38   3        0.51       -2.56      5.60 o 
   2  38   3        0.04       -1.29      6.01 o 
  -2  39   3        4.27        6.30     10.75 o 
  -1  39   3        5.67       11.02      9.08 o 
   0  39   3       15.59       19.00     17.05 o 
   1  39   3        3.69        3.34      6.12 o 
  -1  40   3        6.37        8.74      6.68 o 
   0  40   3        0.00        1.81      5.96 o 
   1  40   3        0.07        5.14      7.06 o 
  -4   0   4      268.37      304.01     15.20 o 
  -2   0   4     3092.35     3014.91     51.53 o 
   0   0   4       40.15       41.82      4.84 o 
   2   0   4      810.37      826.39     26.32 o 
   4   0   4      218.51      195.31     13.16 o 
   6   0   4        4.48       18.17      8.53 o 
  -5   1   4       15.07       21.13      7.04 o 
  -4   1   4        1.55        5.13      3.34 o 
  -3   1   4       11.55       10.34      2.40 o 
  -2   1   4      327.09      359.36     11.53 o 
  -1   1   4     3943.42     3825.04     30.22 o 
   0   1   4      915.58      945.40     13.23 o 
   1   1   4       52.42       54.01      3.96 o 
   2   1   4      171.04      191.03      7.47 o 
   3   1   4        8.29        7.29      2.78 o 
   4   1   4       27.15       39.15      4.58 o 
   5   1   4       14.84        3.23      5.01 o 
   6   1   4       60.00       52.19      8.76 o 
  -5   2   4        1.45       -0.37      5.19 o 
  -4   2   4       80.00       85.81     10.38 o 
  -3   2   4       81.74       87.87      4.28 o 
  -2   2   4       30.27       35.62      5.11 o 
  -1   2   4     6814.20     6581.87     48.54 o 
   0   2   4       90.30       98.48      4.61 o 
   1   2   4     1071.44     1022.84     16.54 o 
   2   2   4      275.94      273.22     11.02 o 
   3   2   4       33.32       27.31      4.34 o 
   4   2   4      147.30      127.12     10.92 o 
   5   2   4       37.76       23.78      6.06 o 
   6   2   4        7.64       14.60      7.79 o 
  -6   3   4        5.71       10.38      7.04 o 
  -5   3   4        8.65       14.83      7.41 o 
  -4   3   4        9.54       10.20      3.41 o 
  -3   3   4      155.26      149.51      6.03 o 
  -2   3   4      295.49      302.58     15.57 o 
  -1   3   4       12.00       56.72      7.41 o 
   0   3   4       71.91       70.97      4.79 o 
   1   3   4      294.96      280.91      7.35 o 
   2   3   4       13.97       12.69      2.78 o 
   3   3   4       37.50       37.27      7.74 o 
   4   3   4      146.65      133.03     11.59 o 
   5   3   4       41.60       43.94      7.60 o 
   6   3   4       18.12       17.51      6.65 o 
  -6   4   4        0.26       -0.37      5.93 o 
  -5   4   4        2.21        8.16      5.93 o 
  -4   4   4       56.79       65.62      9.27 o 
  -3   4   4      216.92      228.98      7.23 o 
  -2   4   4     1236.23     1227.17     31.14 o 
  -1   4   4     1886.02     1864.31     26.69 o 
   0   4   4       50.21       46.61      4.07 o 
   1   4   4       10.47       12.99      2.49 o 
   2   4   4       86.95       88.39      5.56 o 
   3   4   4       15.99       19.53      3.37 o 
   4   4   4       69.11       73.78      5.50 o 
   5   4   4       12.17       16.35      5.75 o 
   6   4   4        1.30       -0.65      4.17 o 
  -6   5   4       69.21       68.59     11.86 o 
  -5   5   4        0.77       -3.34      4.82 o 
  -4   5   4       16.52       20.02      6.67 o 
  -3   5   4       42.11       47.89      4.09 o 
  -2   5   4     1951.81     1926.00     27.13 o 
  -1   5   4     2519.85     2457.37     32.80 o 
   0   5   4      555.75      520.58      9.64 o 
   1   5   4        2.78        0.38      1.83 o 
   2   5   4       53.95       52.88      4.20 o 
   3   5   4       46.35       47.26      4.44 o 
   4   5   4        0.75       -3.04      2.62 o 
   5   5   4      138.61      135.80     21.13 o 
   6   5   4       13.76        9.63      5.22 o 
  -6   6   4       45.36       48.57     10.75 o 
  -5   6   4       23.10        7.04      5.93 o 
  -4   6   4      174.25      192.79     13.72 o 
  -3   6   4      204.39      198.96      6.76 o 
  -1   6   4        3.99       21.07      4.14 o 
   0   6   4        0.13        0.01      1.67 o 
   1   6   4      167.57      152.69      5.67 o 
   2   6   4        0.08        1.69      1.91 o 
   3   6   4        0.93       -1.02      2.22 o 
   4   6   4        0.00       -3.97      2.98 o 
   5   6   4        7.53        3.66      6.30 o 
   6   6   4        5.09        2.84      4.70 o 
  -7   7   4       18.61       27.44     11.12 o 
  -6   7   4        4.45        2.22      6.67 o 
  -5   7   4        3.01        2.22      5.56 o 
  -4   7   4      404.19      395.59     19.65 o 
  -3   7   4      160.36      159.74      8.39 o 
  -2   7   4      486.46      485.76     12.88 o 
  -1   7   4       14.57       19.63      2.71 o 
   0   7   4        1.33        3.74      1.77 o 
   1   7   4       39.02       32.11      3.34 o 
   2   7   4      203.58      207.69      6.74 o 
   3   7   4       10.87        8.82      3.42 o 
   4   7   4        0.03       -4.29      2.86 o 
   5   7   4        0.55        3.17      4.10 o 
   6   7   4        1.51       -1.76      4.53 o 
  -7   8   4        4.96        7.41      8.53 o 
  -6   8   4       36.84       50.79     11.12 o 
  -5   8   4       56.34       50.79     10.38 o 
  -4   8   4       56.77       60.80      9.64 o 
  -3   8   4        0.98        5.72      3.27 o 
  -2   8   4        3.21        7.00      3.71 o 
  -1   8   4        0.28        2.98      1.90 o 
   0   8   4       62.90       61.96      4.00 o 
   1   8   4      117.22      102.21      6.31 o 
   2   8   4        3.56        3.66      2.19 o 
   3   8   4       36.91       42.35      5.51 o 
   4   8   4      125.76      128.74      6.94 o 
   5   8   4        3.75        2.04      4.45 o 
   6   8   4        0.08       -2.02      4.06 o 
  -6   9   4       28.64       31.14      9.64 o 
  -5   9   4       23.00       29.29      8.90 o 
  -4   9   4       14.60       15.20      6.67 o 
  -3   9   4       26.67       31.02      5.11 o 
  -2   9   4        6.42        5.23      3.52 o 
  -1   9   4      489.74      492.85      9.11 o 
   0   9   4       11.18       15.83      2.86 o 
   1   9   4       43.40       42.76      3.69 o 
   2   9   4        0.39        1.32      2.03 o 
   3   9   4      152.05      153.14      6.73 o 
   4   9   4      102.31      109.38      6.69 o 
   5   9   4        4.43        4.71      5.56 o 
   6   9   4       28.80       28.92      7.34 o 
  -6  10   4      100.69       63.03     11.86 o 
  -5  10   4        8.64       13.72      7.04 o 
  -4  10   4        0.42        0.74      4.45 o 
  -3  10   4       72.64       81.26      9.64 o 
  -2  10   4        1.36        8.30      3.38 o 
  -1  10   4       15.47       20.40      2.62 o 
   0  10   4       15.08       14.82      2.56 o 
   1  10   4       74.44       63.05      7.66 o 
   2  10   4       11.12        9.35      2.65 o 
   3  10   4       56.15       63.41      5.46 o 
   4  10   4        4.24       17.99      3.78 o 
   5  10   4        1.22        1.01      5.56 o 
   6  10   4       44.36       46.18      7.99 o 
  -6  11   4        4.02       12.23      8.53 o 
  -5  11   4        2.95        7.04      6.67 o 
  -4  11   4       14.31       10.38      5.93 o 
  -3  11   4       28.98       23.16      4.70 o 
  -2  11   4      370.59      365.04     22.43 o 
  -1  11   4       45.76       39.81      3.34 o 
   0  11   4        7.84        9.81      2.31 o 
   1  11   4       11.47       14.16      2.73 o 
   2  11   4       35.28       33.90      3.85 o 
   3  11   4       90.14      101.77      6.80 o 
   4  11   4     1077.02     1040.74     20.07 o 
   5  11   4        0.00       -0.99      4.32 o 
   6  11   4       13.72       10.44      5.37 o 
  -6  12   4       64.53       92.32     14.46 o 
  -5  12   4       30.02       41.52     10.38 o 
  -4  12   4        3.17        3.34      5.56 o 
  -3  12   4      179.58      157.73      9.30 o 
  -2  12   4       35.25       41.79      8.53 o 
  -1  12   4        6.34        7.71      3.00 o 
   0  12   4        1.11        0.66      1.84 o 
   1  12   4        1.28        2.24      2.57 o 
   2  12   4      171.51      164.61      6.39 o 
   3  12   4      825.07      793.54     14.33 o 
   4  12   4       30.01       43.77      5.48 o 
   5  12   4        8.91       16.57     10.75 o 
   6  12   4        3.42        1.34      5.11 o 
  -6  13   4        0.53       18.17      9.64 o 
  -5  13   4       71.24      103.07     13.72 o 
  -4  13   4        2.83        2.22      5.19 o 
  -3  13   4      101.62      130.75      9.30 o 
  -2  13   4        0.76        1.93      3.11 o 
  -1  13   4       13.06       10.42      3.10 o 
   0  13   4      464.90      443.83      9.18 o 
   1  13   4      229.79      232.27      7.03 o 
   2  13   4      208.63      205.19      7.01 o 
   3  13   4      317.58      355.34      9.75 o 
   4  13   4       35.81       40.93      6.43 o 
   5  13   4        0.94        2.53      4.84 o 
   6  13   4       16.72       19.93      6.80 o 
  -6  14   4       83.23       65.25     13.35 o 
  -5  14   4       36.63       44.86     10.75 o 
  -4  14   4        8.99        1.48      4.82 o 
  -3  14   4      104.84      100.02     17.05 o 
  -2  14   4       75.65       74.00      6.59 o 
  -1  14   4        8.19        8.82      3.08 o 
   0  14   4       38.23       53.48      4.98 o 
   1  14   4      222.07      234.35      7.17 o 
   2  14   4      890.79      877.56     14.54 o 
   3  14   4      363.59      392.23     10.40 o 
   4  14   4       16.92       17.31      4.61 o 
   5  14   4        0.13        5.68      5.75 o 
   6  14   4       38.84       38.43      9.45 o 
  -6  15   4        9.10       22.24     10.01 o 
  -5  15   4       10.59       14.46      8.16 o 
  -4  15   4        9.20        8.90      6.67 o 
  -3  15   4       24.88       18.91      4.98 o 
  -2  15   4       66.36       83.84      7.02 o 
  -1  15   4      102.27       80.11     15.21 o 
   0  15   4        7.02       10.86      2.48 o 
   1  15   4       19.74       26.95      5.10 o 
   2  15   4       13.77       35.82      5.91 o 
   3  15   4      790.33      787.41     14.65 o 
   4  15   4       90.00       85.78     14.80 o 
   5  15   4        9.20        9.78      4.42 o 
   6  15   4       30.40       46.83     16.87 o 
  -5  16   4       19.16       24.47      9.27 o 
  -4  16   4       13.24        7.41      7.04 o 
  -3  16   4        0.99       -1.08      3.21 o 
  -2  16   4        3.18        2.14      3.38 o 
  -1  16   4        8.25        7.71      4.04 o 
   0  16   4       90.84       95.52      6.41 o 
   1  16   4      201.83      190.27      6.60 o 
   2  16   4      216.13      215.20      7.42 o 
   3  16   4      100.74      141.07     10.81 o 
   4  16   4        6.46        9.47      4.03 o 
   5  16   4       59.50       46.00      6.41 o 
   6  16   4        2.35       -0.74      7.79 o 
  -6  17   4        4.70        4.82      7.79 o 
  -5  17   4        0.00       -3.71      5.19 o 
  -4  17   4        0.17       -0.37      5.93 o 
  -3  17   4       27.46       35.43      6.29 o 
  -2  17   4       29.31       33.75      8.16 o 
  -1  17   4        9.01        3.50      3.53 o 
   0  17   4      236.67      207.16      8.46 o 
   1  17   4      209.49      198.44      6.86 o 
   2  17   4      255.05      245.42     13.27 o 
   3  17   4      920.51      933.85     20.62 o 
   4  17   4      173.94      177.06      9.32 o 
   5  17   4       12.27       11.59      4.79 o 
  -6  18   4        1.62       11.86      8.90 o 
  -5  18   4       17.77       19.65      9.27 o 
  -4  18   4        1.65       -1.80      3.91 o 
  -3  18   4       15.91       11.07      5.75 o 
  -2  18   4        0.00       -0.76      3.15 o 
  -1  18   4       33.14       31.88      6.49 o 
   0  18   4      132.70      112.94     12.09 o 
   1  18   4        0.79        2.78      2.33 o 
   2  18   4        1.78       10.05      3.30 o 
   3  18   4       93.38       91.51     14.13 o 
   4  18   4       10.87       15.87      4.43 o 
   5  18   4       57.51       63.21      8.43 o 
  -6  19   4       35.65       33.37     10.38 o 
  -5  19   4        1.16        5.93      7.04 o 
  -4  19   4        0.07        1.77      6.12 o 
  -3  19   4       16.85       14.27      4.98 o 
  -2  19   4        0.52        2.95      3.58 o 
  -1  19   4        0.61        1.03      3.47 o 
   0  19   4      194.95      200.89      8.68 o 
   1  19   4      101.70       92.75     16.79 o 
   2  19   4       22.04       17.63      3.70 o 
   3  19   4        5.66       11.02      3.61 o 
   4  19   4      106.71       97.31      7.99 o 
   5  19   4       15.62       22.08      5.60 o 
  -6  20   4        1.61       -0.37      7.41 o 
  -5  20   4       68.46       73.78     13.72 o 
  -4  20   4        0.06       -1.24      4.32 o 
  -3  20   4        1.11        8.60      4.70 o 
  -2  20   4       36.50       23.66      4.60 o 
  -1  20   4       70.33       72.31      7.48 o 
   0  20   4        8.49        9.36      3.92 o 
   1  20   4       31.31       25.18      4.90 o 
   2  20   4        4.20        2.31      2.78 o 
   3  20   4       59.59       62.09      5.58 o 
   4  20   4        1.06       -1.32      3.65 o 
   5  20   4        7.07        2.98      5.49 o 
  -6  21   4        9.92       12.23     10.01 o 
  -5  21   4       40.91       38.19     11.49 o 
  -4  21   4        0.06        0.98      4.27 o 
  -3  21   4      302.25      326.60     14.55 o 
  -2  21   4        6.27        6.04      3.65 o 
  -1  21   4        1.37        3.86      4.32 o 
   0  21   4       11.80        6.66      3.77 o 
   1  21   4       15.96       12.27      4.38 o 
   2  21   4       11.97        8.76      3.20 o 
   3  21   4        5.17       -2.60      3.53 o 
   4  21   4       16.23       13.01      4.74 o 
   5  21   4        7.86       10.70      6.01 o 
  -5  22   4       67.06       52.65     12.23 o 
  -4  22   4       16.94       14.09      5.77 o 
  -3  22   4        5.60        8.16      4.98 o 
  -2  22   4        6.54        3.98      4.48 o 
  -1  22   4        4.08        0.17      4.17 o 
   0  22   4        7.70        4.28      3.54 o 
   1  22   4       16.60       21.90      6.73 o 
   2  22   4        6.15        3.80      2.93 o 
   3  22   4        1.11        2.27      3.14 o 
   4  22   4        3.64        3.30      3.92 o 
   5  22   4       10.86       10.18      6.39 o 
  -5  23   4       14.66       24.84     10.38 o 
  -4  23   4       11.48       17.24      6.03 o 
  -3  23   4       79.75       67.20     11.68 o 
  -2  23   4      194.43      210.61     15.90 o 
  -1  23   4       30.41       30.60      6.29 o 
   0  23   4       36.49       31.39      5.35 o 
   1  23   4       27.05       21.12      5.59 o 
   2  23   4       12.75        8.85      4.27 o 
   3  23   4       67.72       63.19      5.93 o 
   4  23   4       21.55       28.09      5.66 o 
   5  23   4        1.59        3.70      6.16 o 
  -5  24   4        1.00        2.22      7.41 o 
  -4  24   4       14.17       21.89      6.80 o 
  -3  24   4        3.67        4.04      4.90 o 
  -2  24   4      440.57      443.30     13.33 o 
  -1  24   4       45.32       53.73     10.20 o 
   0  24   4       13.42        7.23      4.25 o 
   1  24   4       63.42       50.30      6.21 o 
   2  24   4       79.06       76.43      7.32 o 
   3  24   4        4.10        1.09      3.04 o 
   4  24   4        1.04        0.74      6.86 o 
   5  24   4       45.81       80.01     17.43 o 
  -5  25   4       14.17       28.18     11.12 o 
  -4  25   4       50.33       41.46      7.65 o 
  -3  25   4        1.87        5.26      6.67 o 
  -2  25   4        8.25       29.07      5.91 o 
  -1  25   4      204.02      243.90     20.21 o 
   0  25   4        7.15        9.11      4.40 o 
   1  25   4       20.31       13.35      4.54 o 
   2  25   4       15.51       13.28      4.84 o 
   3  25   4       11.70       10.12      4.37 o 
   4  25   4        0.00        1.28      5.07 o 
   5  25   4        0.29        7.49      6.68 o 
  -5  26   4        9.99       -2.60      8.16 o 
  -4  26   4        0.65        3.41      5.16 o 
  -3  26   4       35.29       28.92      7.02 o 
  -2  26   4      236.17      252.92     10.76 o 
  -1  26   4      122.86      108.43     20.02 o 
   0  26   4      177.62      185.32     11.56 o 
   1  26   4       30.82       31.56      5.62 o 
   2  26   4        2.70        0.62      4.07 o 
   3  26   4        9.50        4.68      4.34 o 
   4  26   4        1.65        0.55      5.11 o 
  -5  27   4        0.26       10.75     10.01 o 
  -4  27   4        7.42       10.98      6.86 o 
  -3  27   4       16.70       11.62      7.04 o 
  -2  27   4       13.81       16.50      5.03 o 
  -1  27   4      135.48      143.07     11.49 o 
   0  27   4       56.08       58.65     21.13 o 
   1  27   4       17.93       11.67      4.90 o 
   2  27   4        4.29       -5.45      3.63 o 
   3  27   4        7.72       -1.11      7.41 o 
   4  27   4        7.11        0.76      5.33 o 
  -5  28   4        1.36        1.48      8.16 o 
  -4  28   4        0.06        4.72      5.63 o 
  -3  28   4       19.48       28.91      7.47 o 
  -2  28   4       21.19       28.30      7.06 o 
  -1  28   4      181.72      196.94     12.74 o 
   0  28   4        3.25        3.28      5.37 o 
   1  28   4       67.48       69.36      7.41 o 
   2  28   4      120.09      110.77     11.87 o 
   3  28   4        2.16        5.38      5.77 o 
   4  28   4       11.21        4.08      8.90 o 
  -4  29   4        0.06        5.32      6.01 o 
  -3  29   4        0.12       -0.97      4.70 o 
  -2  29   4       36.45       24.51     15.39 o 
  -1  29   4       17.90       23.67      5.32 o 
   0  29   4       96.57      119.98     11.35 o 
   1  29   4      101.93      100.78      9.10 o 
   2  29   4        0.49       -1.33      3.86 o 
   3  29   4       25.33       27.46      9.82 o 
   4  29   4        1.64       -2.22      8.53 o 
  -4  30   4       17.84       12.28      7.18 o 
  -3  30   4        0.40       10.88      6.16 o 
  -2  30   4       98.11       81.09     14.09 o 
  -1  30   4        7.10       12.77      5.03 o 
   0  30   4       65.10       84.60      9.95 o 
   1  30   4        2.89       11.90      4.86 o 
   2  30   4        7.43        5.45      5.89 o 
   3  30   4        0.13        2.93      5.89 o 
   4  30   4        4.40        5.56      9.27 o 
  -4  31   4        5.67        4.90      6.42 o 
  -3  31   4        0.60        9.10      6.23 o 
  -2  31   4       27.66       36.60      8.13 o 
  -1  31   4        4.51        8.97      4.67 o 
   0  31   4        0.40       -3.37      4.53 o 
   1  31   4       30.52       22.96     11.31 o 
   2  31   4        0.08        1.11      5.24 o 
   3  31   4        0.04       -7.79      6.67 o 
  -4  32   4        2.48        0.00      5.77 o 
  -3  32   4       44.76       50.78      9.24 o 
  -2  32   4        2.80       22.49      7.47 o 
  -1  32   4       88.29       97.77      8.80 o 
   0  32   4        8.50        7.97      6.29 o 
   1  32   4        5.65        5.72      5.52 o 
   2  32   4        0.03       -9.31      8.16 o 
   3  32   4        0.09       -8.53      8.16 o 
  -3  33   4        4.18       -2.09      5.63 o 
  -2  33   4        7.83       14.72      6.77 o 
  -1  33   4      112.26       95.97     15.37 o 
   0  33   4       15.93       18.48      7.18 o 
   1  33   4        3.14       -4.85      5.07 o 
   2  33   4        9.94       -0.86      5.75 o 
   3  33   4        6.35        2.60      9.64 o 
  -3  34   4       10.65        6.04      6.49 o 
  -2  34   4        1.52        9.58      6.49 o 
  -1  34   4        0.17        7.02      4.71 o 
   0  34   4        5.95       -1.63      5.75 o 
   1  34   4        0.58        0.99      6.16 o 
   2  34   4        1.37       -4.27      5.52 o 
   3  34   4        2.42       12.23      9.64 o 
  -3  35   4        0.00       -0.24     10.01 o 
  -2  35   4       10.45       12.49      9.27 o 
  -1  35   4        3.48        2.19      4.58 o 
   0  35   4        0.20       -1.18      5.63 o 
   1  35   4        0.52       -1.37      6.30 o 
   2  35   4        0.04        0.63      6.68 o 
  -2  36   4        6.87       -2.60      6.55 o 
  -1  36   4        0.04        0.42      4.55 o 
   0  36   4        0.12        3.20     10.20 o 
   1  36   4        2.85        0.44      6.01 o 
   2  36   4        1.23       -5.19      6.03 o 
  -2  37   4       10.13       13.64     13.35 o 
  -1  37   4        0.59        5.68      5.26 o 
   0  37   4        0.00       -2.38      6.03 o 
   1  37   4        4.24        5.23      6.80 o 
  -1  38   4        0.05        2.97      6.17 o 
   0  38   4        1.14        0.96      6.23 o 
   1  38   4        7.80       20.45     10.75 o 
  -3   0   5        0.08        0.94      3.11 o 
  -1   0   5      138.10      148.22      8.53 o 
   1   0   5      254.54      251.76     13.53 o 
   3   0   5       66.64       59.70     10.38 o 
   5   0   5      112.48       80.82     14.46 o 
  -4   1   5       23.94       24.82      6.86 o 
  -3   1   5        0.59        0.68      2.28 o 
  -2   1   5       85.42       81.83      8.59 o 
  -1   1   5      231.57      231.31      7.27 o 
   0   1   5       14.02       13.77      2.82 o 
   1   1   5      371.38      396.70     11.26 o 
   2   1   5       38.58       49.68      5.42 o 
   3   1   5        2.81       -1.36      2.34 o 
   4   1   5       46.06       51.07      7.12 o 
   5   1   5        8.29        5.21      4.84 o 
   6   1   5        0.97        8.50      5.63 o 
  -5   2   5        0.12        2.22      5.93 o 
  -4   2   5       13.27       16.68      6.30 o 
  -3   2   5       16.80       16.28      3.47 o 
  -2   2   5       48.35       56.25      4.99 o 
  -1   2   5       22.32       27.76      3.51 o 
   0   2   5       56.38       53.09      4.34 o 
   1   2   5      748.93      755.45     15.62 o 
   2   2   5       68.26       68.59      7.17 o 
   3   2   5       37.11       32.62      5.11 o 
   4   2   5        0.97        0.94      2.85 o 
   5   2   5        1.42        4.44      4.80 o 
   6   2   5        2.20       16.78     14.27 o 
  -5   3   5       36.15       35.59      8.90 o 
  -4   3   5        1.40        5.56      5.56 o 
  -3   3   5        0.23        1.39      2.55 o 
  -2   3   5       37.38       39.33      5.43 o 
  -1   3   5      223.83      238.96      8.41 o 
   0   3   5       12.97        8.68      2.92 o 
   1   3   5       64.17       85.90      9.95 o 
   2   3   5       17.31       16.61      3.33 o 
   3   3   5        1.19       -3.97      2.64 o 
   4   3   5       34.71       39.00      5.46 o 
   5   3   5      102.30       94.71     10.45 o 
   6   3   5        7.60        9.19      5.42 o 
  -5   4   5       41.55       33.74      8.90 o 
  -4   4   5        3.17        6.30      5.19 o 
  -3   4   5        1.03        2.12      2.57 o 
  -2   4   5       84.60       77.10      6.85 o 
  -1   4   5       11.51       12.67      3.22 o 
   0   4   5       15.25       19.56      3.60 o 
   1   4   5       18.56       14.15      2.99 o 
   2   4   5      175.06      167.36      8.34 o 
   3   4   5       49.71       58.65      6.05 o 
   4   4   5       56.57       54.51      5.49 o 
   5   4   5       71.60       72.76      9.69 o 
   6   4   5        3.29        3.17      5.37 o 
  -5   5   5        4.17        0.74      5.56 o 
  -4   5   5      187.35      196.87     14.46 o 
  -3   5   5        0.62        1.65      3.27 o 
  -2   5   5       51.72       52.53      4.69 o 
  -1   5   5       60.76       67.73      5.99 o 
   0   5   5       23.87       23.76      3.42 o 
   1   5   5        9.91        8.98      2.70 o 
   2   5   5       52.51       60.94      4.90 o 
   3   5   5        0.35       -2.23      2.45 o 
   4   5   5        0.12        0.75      2.70 o 
   5   5   5       77.07       75.66     12.61 o 
   6   5   5        6.10        1.09      5.93 o 
  -6   6   5       51.43       58.21     12.23 o 
  -5   6   5       11.59        4.82      5.56 o 
  -4   6   5        3.15        6.67      5.56 o 
  -3   6   5        5.12        2.89      6.12 o 
  -2   6   5      245.53      261.68      8.37 o 
  -1   6   5        5.34        6.80      2.49 o 
   0   6   5        0.97       -0.40      2.05 o 
   1   6   5      117.14      108.33      5.68 o 
   2   6   5       77.47       77.57      6.18 o 
   3   6   5       80.90       72.45      5.77 o 
   4   6   5       48.13       54.82      6.45 o 
   5   6   5       22.82       21.67      6.42 o 
   6   6   5        7.35       11.61      5.96 o 
  -6   7   5       39.20       36.70     10.75 o 
  -5   7   5        0.89        1.48      5.56 o 
  -4   7   5       51.91       62.29     10.38 o 
  -3   7   5        0.18        0.66      3.29 o 
  -2   7   5      209.80      224.59      9.97 o 
  -1   7   5        0.33       -0.04      2.03 o 
   0   7   5       29.59       26.58      3.45 o 
   1   7   5        2.35        1.37      2.22 o 
   2   7   5       27.95       22.33      3.60 o 
   3   7   5        4.00        3.68      3.14 o 
   4   7   5        5.62        3.39      3.54 o 
   5   7   5       31.99       14.64      9.64 o 
   6   7   5        5.84       -0.61      4.90 o 
  -6   8   5        0.33        3.71      7.04 o 
  -5   8   5        9.29        6.67      6.67 o 
  -4   8   5        0.70        8.16      5.93 o 
  -3   8   5       37.33       38.50     10.01 o 
  -2   8   5        2.23        8.03      3.91 o 
  -1   8   5      135.23      142.52      5.81 o 
   0   8   5        5.95        5.94      2.48 o 
   1   8   5        3.73        5.89      2.57 o 
   2   8   5        7.17        7.78      2.97 o 
   3   8   5       33.36       35.22      4.59 o 
   4   8   5       38.17       37.10      5.66 o 
   5   8   5        3.82        7.21      5.16 o 
   6   8   5        3.10        0.40      5.22 o 
  -6   9   5        6.31       25.95     10.01 o 
  -5   9   5       62.95       58.21     11.49 o 
  -4   9   5       13.87       14.09      7.04 o 
  -3   9   5       46.15       49.00     14.46 o 
  -2   9   5      137.38      124.09      9.45 o 
  -1   9   5       16.32       20.42      3.15 o 
   0   9   5       36.76       41.31      4.22 o 
   1   9   5        9.57        8.39      3.10 o 
   2   9   5       32.70       38.95      4.52 o 
   3   9   5       89.13       95.84      6.43 o 
   4   9   5        2.48        4.85      3.60 o 
   5   9   5        4.39        1.73      4.32 o 
  -6  10   5        7.35        8.90      7.79 o 
  -5  10   5        1.71        5.19      7.04 o 
  -4  10   5       38.34       69.33     11.49 o 
  -3  10   5       77.90       84.05     26.14 o 
  -2  10   5        0.72        9.71      3.91 o 
  -1  10   5      119.28      108.85      6.58 o 
   0  10   5      388.25      374.74     14.39 o 
   1  10   5       23.23       22.87      3.52 o 
   2  10   5       12.01       13.43      3.47 o 
   3  10   5       37.10       36.55      4.75 o 
   4  10   5        4.88        1.71      3.35 o 
   5  10   5        3.73        1.09      4.43 o 
  -6  11   5       22.14       11.12      8.16 o 
  -5  11   5       15.79       16.68      7.41 o 
  -4  11   5        0.64       -0.37      5.56 o 
  -3  11   5      193.87      186.01     10.48 o 
  -2  11   5      114.95      140.86     16.50 o 
  -1  11   5       40.76       44.38      4.97 o 
   0  11   5      116.40      131.98      8.88 o 
   1  11   5       17.44       15.17      3.29 o 
   2  11   5       24.11       35.49      4.40 o 
   3  11   5        1.38        1.63      3.01 o 
   4  11   5       32.66       32.94      5.04 o 
   5  11   5        0.23       -1.77      4.43 o 
  -6  12   5       36.69       30.40     10.38 o 
  -5  12   5        1.55        0.37      6.30 o 
  -4  12   5       86.55       74.52     11.86 o 
  -3  12   5        0.50        2.48      4.01 o 
  -2  12   5        7.87        4.58      3.64 o 
  -1  12   5       15.19       16.19      3.87 o 
   0  12   5       43.45       65.03      8.99 o 
   1  12   5        9.98       15.67      3.09 o 
   2  12   5      291.50      296.36      9.10 o 
   3  12   5      139.51      160.72      7.89 o 
   4  12   5        5.98        6.28      3.76 o 
   5  12   5       18.46       18.07      5.29 o 
  -6  13   5       17.34       14.83      9.64 o 
  -5  13   5        2.22        8.16      7.04 o 
  -4  13   5        1.14        8.53      6.67 o 
  -3  13   5       15.24       15.16      5.11 o 
  -2  13   5        8.43        8.01      4.17 o 
  -1  13   5        3.74        4.58      3.12 o 
   0  13   5      977.98      963.73     15.16 o 
   1  13   5      127.92      115.11      6.25 o 
   2  13   5      438.39      431.68     12.45 o 
   3  13   5      596.23      628.14     13.99 o 
   4  13   5        0.20       -1.46      3.26 o 
   5  13   5       20.79       17.50      5.40 o 
  -6  14   5       63.83       87.50     15.20 o 
  -5  14   5       24.43       32.25     10.38 o 
  -4  14   5       16.78       11.86      7.41 o 
  -3  14   5       29.18       26.14      5.75 o 
  -2  14   5        4.26       -1.96      3.64 o 
  -1  14   5        3.28        3.21      2.92 o 
   0  14   5      113.09      136.57     17.98 o 
   1  14   5      225.84      204.82      7.43 o 
   2  14   5       10.82       23.15      3.91 o 
   3  14   5      445.72      491.21     17.67 o 
   4  14   5       57.84       65.37     10.02 o 
   5  14   5       49.65       59.00      7.49 o 
  -6  15   5        5.85       15.20      8.90 o 
  -5  15   5        3.85       11.12      8.90 o 
  -4  15   5       27.48       22.62      8.53 o 
  -3  15   5       26.96       29.43      6.28 o 
  -2  15   5        2.39        1.70      4.01 o 
  -1  15   5       86.66       77.94      6.58 o 
   0  15   5        2.09        5.93      4.54 o 
   1  15   5      400.56      420.79     10.46 o 
   2  15   5      259.25      236.35      9.57 o 
   3  15   5      480.67      472.46     16.54 o 
   4  15   5        1.12       -4.95      3.30 o 
   5  15   5       22.37       20.64      7.46 o 
  -6  16   5        0.00        7.79      8.53 o 
  -5  16   5       27.30       25.58     10.01 o 
  -4  16   5       11.25       18.54      8.90 o 
  -3  16   5      191.28      180.72     26.14 o 
  -2  16   5        0.68       -1.22      3.53 o 
  -1  16   5      106.69      114.67     13.52 o 
   0  16   5        0.04        2.66      3.20 o 
   1  16   5       82.35       84.92      5.72 o 
   2  16   5      105.28      124.88      8.99 o 
   3  16   5        0.70       12.08      5.35 o 
   4  16   5       10.11       16.30      5.06 o 
   5  16   5        5.39        8.11      4.67 o 
  -6  17   5        0.46        8.90      9.64 o 
  -5  17   5       33.90       17.80      8.90 o 
  -4  17   5        0.62        2.60      7.04 o 
  -3  17   5       25.28       21.85      6.16 o 
  -2  17   5       17.05       15.51      4.99 o 
  -1  17   5        8.72        7.65      3.59 o 
   0  17   5      116.71      110.43     10.91 o 
   1  17   5        5.07        7.80      3.81 o 
   2  17   5       51.98       59.23      5.42 o 
   3  17   5      102.76       97.64     12.24 o 
   4  17   5       30.50       43.57      6.39 o 
   5  17   5       10.70       17.17      5.20 o 
  -5  18   5        5.51        5.93      7.79 o 
  -4  18   5       25.04       25.21      9.27 o 
  -3  18   5       28.61       21.69      6.12 o 
  -2  18   5        6.21        5.77      5.56 o 
  -1  18   5       17.56       19.19      4.53 o 
   0  18   5      191.63      178.82      8.71 o 
   1  18   5        0.54       -4.54      3.08 o 
   2  18   5        2.18        2.65      3.00 o 
   3  18   5       29.70       31.38      4.77 o 
   4  18   5        4.34       11.76      4.61 o 
   5  18   5        6.36        5.37      4.52 o 
  -5  19   5        1.70        4.08      7.41 o 
  -4  19   5        3.83        4.82      6.67 o 
  -3  19   5       59.56       60.62     16.13 o 
  -2  19   5       10.02       10.50      5.11 o 
  -1  19   5        0.01       -5.69      3.79 o 
   0  19   5        0.68        1.24      4.78 o 
   1  19   5        6.65        4.48      3.97 o 
   2  19   5        9.57        5.03      4.07 o 
   3  19   5       67.59       78.54      6.40 o 
   4  19   5       19.53       28.19      5.77 o 
   5  19   5        0.51        6.08      4.64 o 
  -5  20   5       14.68        6.30      7.79 o 
  -4  20   5        0.01        6.30      7.41 o 
  -3  20   5       10.24       17.71      7.41 o 
  -2  20   5        1.62        0.56      4.45 o 
  -1  20   5        7.77        6.57      5.22 o 
   0  20   5       37.09       40.11      5.90 o 
   1  20   5       49.75       42.20      6.03 o 
   2  20   5        9.66        8.17      4.78 o 
   3  20   5       33.92       40.38      5.36 o 
   4  20   5        1.21       -0.59      3.68 o 
   5  20   5        0.04        1.62      4.76 o 
  -5  21   5        0.00        9.64      8.53 o 
  -4  21   5        6.86       -0.74      6.67 o 
  -3  21   5       15.14        5.30      4.84 o 
  -2  21   5       46.33       53.74     12.23 o 
  -1  21   5        4.95        5.02      4.58 o 
   0  21   5        0.04       -4.38      2.92 o 
   1  21   5        0.32       -2.94      3.30 o 
   2  21   5        0.12       -3.01      4.64 o 
   3  21   5        3.34        4.50      3.65 o 
   4  21   5       18.72        6.76      5.79 o 
  -5  22   5        0.10        7.79      8.16 o 
  -4  22   5        0.16       -3.71      5.93 o 
  -3  22   5       89.54       73.63      9.43 o 
  -2  22   5       60.10       68.62      6.88 o 
  -1  22   5       12.82        3.47      5.11 o 
   0  22   5        1.79       -2.27      4.21 o 
   1  22   5        0.48        1.04      3.87 o 
   2  22   5       13.79        6.04      4.62 o 
   3  22   5        1.15        0.07      3.27 o 
   4  22   5        2.88        7.36      4.63 o 
  -5  23   5       21.43       16.68      9.27 o 
  -4  23   5       72.12       80.08     15.57 o 
  -3  23   5        9.91        8.11      5.37 o 
  -2  23   5       25.94       22.50      5.13 o 
  -1  23   5       36.25       40.89      7.55 o 
   0  23   5        0.09       -0.62      3.99 o 
   1  23   5        0.24       -3.65      3.34 o 
   2  23   5        1.05        1.77      4.24 o 
   3  23   5        0.29        6.21      4.47 o 
   4  23   5       17.74       21.49      5.77 o 
  -5  24   5        6.75        8.90      8.53 o 
  -4  24   5        2.29       10.56      6.42 o 
  -3  24   5       15.26       15.13      6.42 o 
  -2  24   5       22.55       30.29      5.71 o 
  -1  24   5        9.02       15.90      6.06 o 
   0  24   5        5.53       -0.30      4.06 o 
   1  24   5        0.33       -2.48      3.63 o 
   2  24   5        8.31        1.55      4.53 o 
   3  24   5        0.06       -1.21      4.23 o 
   4  24   5        4.42        5.89      4.91 o 
  -4  25   5       29.87       38.86     13.53 o 
  -3  25   5        0.00       -4.01      4.58 o 
  -2  25   5      263.45      245.43     20.76 o 
  -1  25   5       90.14       97.79      9.92 o 
   0  25   5       13.03       10.19      4.84 o 
   1  25   5        0.01       -5.12      3.41 o 
   2  25   5       43.96       40.13      7.36 o 
   3  25   5        7.40       -0.31      4.43 o 
   4  25   5        3.46        2.97      9.27 o 
  -4  26   5        2.81       14.78      6.68 o 
  -3  26   5        0.04       -6.21      4.58 o 
  -2  26   5       72.13       73.66      9.81 o 
  -1  26   5      162.27      159.11     18.17 o 
   0  26   5       93.76       99.61      8.61 o 
   1  26   5        2.89        7.31      4.71 o 
   2  26   5        9.08        3.34      4.50 o 
   3  26   5        9.59        4.43      4.43 o 
   4  26   5       10.57        6.67     10.01 o 
  -4  27   5        0.50        0.62      5.49 o 
  -3  27   5       10.83       11.35      5.88 o 
  -2  27   5        0.42        9.05      8.53 o 
  -1  27   5        1.05       22.51      6.77 o 
   0  27   5       19.70       19.74      6.59 o 
   1  27   5       24.06       15.52      5.28 o 
   2  27   5        1.22        3.13      4.41 o 
   3  27   5        3.80        3.13      4.64 o 
   4  27   5        1.09        2.60      9.64 o 
  -4  28   5        3.73        8.76      7.06 o 
  -3  28   5        1.40       -4.19      5.07 o 
  -2  28   5       35.50       53.06      9.13 o 
  -1  28   5      177.60      125.64     27.44 o 
   0  28   5        4.75       -2.87     10.20 o 
   1  28   5        0.20        0.81      4.23 o 
   2  28   5        1.75       -1.37      4.38 o 
   3  28   5        0.57       -1.00      4.56 o 
  -4  29   5        1.86        8.31      6.59 o 
  -3  29   5        8.10        3.34      6.03 o 
  -2  29   5       79.50       79.00     14.64 o 
  -1  29   5        1.32        4.63      6.03 o 
   0  29   5       55.68       66.16      9.80 o 
   1  29   5       53.24       50.16      7.20 o 
   2  29   5       12.23        8.01      5.25 o 
   3  29   5        1.56        0.73      6.16 o 
  -3  30   5        1.60       13.17      6.91 o 
  -2  30   5       17.74       20.71      7.33 o 
  -1  30   5        0.17        0.14      5.49 o 
   0  30   5        7.63       12.29      6.68 o 
   1  30   5       11.50       15.28      5.40 o 
   2  30   5       18.95        9.95      5.28 o 
   3  30   5        1.59       -3.05      6.30 o 
  -3  31   5       25.23       21.20      8.11 o 
  -2  31   5       58.82       59.17      9.83 o 
  -1  31   5       56.01       71.88      8.34 o 
   0  31   5        0.30        1.94      5.79 o 
   1  31   5        0.00       -1.94      4.91 o 
   2  31   5        3.54       -0.10      5.06 o 
   3  31   5        3.78        4.97      7.06 o 
  -3  32   5        3.96       12.58      9.27 o 
  -2  32   5       30.31       36.74     13.53 o 
  -1  32   5       28.17       13.35      5.72 o 
   0  32   5        0.82       -7.46      5.26 o 
   1  32   5       63.79       65.85      8.27 o 
   2  32   5        0.50       -0.38      6.42 o 
  -2  33   5        0.02        5.60      6.06 o 
  -1  33   5       11.33       17.01      7.24 o 
   0  33   5        2.38        1.94      5.79 o 
   1  33   5       16.48       18.75      7.57 o 
   2  33   5        0.88       -7.56      7.04 o 
  -2  34   5        9.50       19.95     11.49 o 
  -1  34   5       17.54       22.50      6.57 o 
   0  34   5        1.10       -2.12      5.70 o 
   1  34   5        0.56        4.08      6.76 o 
  -1  35   5       16.56        7.01      5.50 o 
   0  35   5        6.18        7.27      7.41 o 
   1  35   5        0.97       -3.15      5.77 o 
  -1  36   5        0.00        6.18      5.56 o 
   0  36   5        0.02        1.63     11.12 o 
  -2   0   6      146.18      153.69     14.09 o 
   0   0   6        2.09        0.92      3.53 o 
   2   0   6        6.02       -2.22      5.19 o 
   4   0   6        0.42       10.65      5.34 o 
  -4   1   6       60.17       34.85      8.16 o 
  -2   1   6      742.51      704.68     13.69 o 
  -1   1   6        8.55       19.31      3.55 o 
   0   1   6        9.79        9.90      3.17 o 
   1   1   6       88.07       88.20      6.98 o 
   2   1   6        8.15        4.16      3.48 o 
   3   1   6        9.95        7.00      3.53 o 
   4   1   6      205.18      220.49      9.37 o 
   5   1   6        1.69        0.26      4.84 o 
  -4   2   6        2.84       -1.11      4.45 o 
  -2   2   6      258.14      269.81     14.13 o 
  -1   2   6      627.83      570.28     12.39 o 
   0   2   6        0.05        1.37      2.60 o 
   1   2   6       53.08       48.65      5.77 o 
   2   2   6       20.83       20.64      4.69 o 
   3   2   6        0.82       -2.46      2.82 o 
   4   2   6       20.36       40.24      5.37 o 
   5   2   6        0.33       -0.26      4.43 o 
  -4   3   6       14.19        7.79      5.93 o 
  -3   3   6       64.38       55.24     10.01 o 
  -2   3   6       54.74       82.90      6.63 o 
  -1   3   6       94.06      111.69      7.27 o 
   0   3   6       77.26       81.65      9.72 o 
   1   3   6      166.41      157.59      7.36 o 
   2   3   6        7.39        8.97      3.49 o 
   3   3   6       14.27       14.30      7.03 o 
   4   3   6       31.22       32.21      5.09 o 
   5   3   6        1.82        5.93      6.49 o 
  -4   4   6        0.34        5.56      6.30 o 
  -3   4   6      107.92      104.92     12.98 o 
  -2   4   6      272.73      302.75      9.05 o 
  -1   4   6        0.24        3.93      2.57 o 
   0   4   6       78.51       71.03      7.44 o 
   1   4   6       18.72       21.18      3.91 o 
   2   4   6       15.96       11.74      3.65 o 
   3   4   6        6.64        3.56      5.36 o 
   4   4   6       13.22        9.47      3.88 o 
   5   4   6        0.41        5.78      5.37 o 
  -5   5   6        0.33        2.60      6.30 o 
  -4   5   6       11.94       35.59      9.27 o 
  -3   5   6        5.22        4.82      6.30 o 
  -2   5   6      897.10      841.73     20.39 o 
  -1   5   6      104.17       92.41      5.89 o 
   0   5   6       73.47       75.83      5.61 o 
   1   5   6       25.89       31.83      4.18 o 
   2   5   6        0.08       -5.14      3.42 o 
   3   5   6       81.70       93.07      9.61 o 
   4   5   6       24.15       27.22      4.83 o 
   5   5   6       14.31       12.46     11.86 o 
  -5   6   6        4.33       -4.08      6.30 o 
  -4   6   6        8.53       10.38      6.67 o 
  -3   6   6       39.58       44.12      9.64 o 
  -2   6   6      279.94      349.73     35.78 o 
  -1   6   6       10.17        8.22      3.19 o 
   0   6   6       95.87       93.77      6.12 o 
   1   6   6       78.28       88.50      6.24 o 
   2   6   6        9.62       11.95      3.64 o 
   3   6   6       23.56       32.79      4.95 o 
   4   6   6        7.01        8.56      3.84 o 
   5   6   6        0.74       -1.00      4.45 o 
  -5   7   6        7.46        6.30      7.41 o 
  -4   7   6      138.83       94.54     12.61 o 
  -3   7   6        1.11        6.66      4.18 o 
  -2   7   6       56.55       85.13      8.38 o 
  -1   7   6        0.39       -0.26      2.55 o 
   0   7   6        0.97        1.57      2.48 o 
   1   7   6       20.34       24.04      4.16 o 
   2   7   6       12.58       11.29      3.54 o 
   3   7   6      159.48      161.10     15.41 o 
   4   7   6        0.86        3.44      4.65 o 
   5   7   6        0.00        0.31      4.80 o 
  -5   8   6       17.65        8.53      7.79 o 
  -4   8   6        0.23        2.22      5.93 o 
  -3   8   6       77.82       75.71     18.17 o 
  -2   8   6       43.48       55.94      9.45 o 
  -1   8   6        5.46        5.76      3.96 o 
   0   8   6        0.43       -1.06      2.62 o 
   1   8   6       19.44       16.04      3.75 o 
   2   8   6       30.81       22.03      4.23 o 
   3   8   6      132.35      114.84      7.55 o 
   4   8   6       14.74       27.35      5.96 o 
   5   8   6        0.62        3.79      5.93 o 
  -6   9   6        7.72       19.28     10.01 o 
  -5   9   6        2.35        0.00      6.30 o 
  -4   9   6       11.24       15.20      7.79 o 
  -3   9   6       41.94       41.28      6.76 o 
  -2   9   6       12.42       10.76      5.11 o 
  -1   9   6       20.25       18.07      4.74 o 
   0   9   6        1.38        0.00      3.37 o 
   1   9   6        5.20        8.11      3.06 o 
   2   9   6       56.74       64.05      6.88 o 
   3   9   6        0.00       14.29      4.08 o 
   4   9   6        2.77        3.17      4.18 o 
   5   9   6        0.58        5.11      7.60 o 
  -5  10   6       14.92       21.87      9.27 o 
  -4  10   6        1.34        5.93      6.67 o 
  -3  10   6       19.11       26.41      6.03 o 
  -2  10   6        3.16       -2.37      4.06 o 
  -1  10   6        4.58        5.74      3.81 o 
   0  10   6        0.21       -1.82      2.52 o 
   1  10   6       69.00       64.84      5.67 o 
   2  10   6       12.39        7.68      3.54 o 
   3  10   6      120.13      110.38      8.75 o 
   4  10   6       21.02       23.21      8.60 o 
   5  10   6        1.21        1.06      4.99 o 
  -5  11   6        4.40        3.71      7.04 o 
  -4  11   6       27.31       11.12      7.04 o 
  -3  11   6       60.58       70.20      8.38 o 
  -2  11   6       11.93        9.52      9.64 o 
  -1  11   6       22.71       20.25      4.48 o 
   0  11   6        0.26       -1.12      2.38 o 
   1  11   6      129.26      129.40      7.08 o 
   2  11   6        0.91       11.81      3.80 o 
   3  11   6       29.33       38.90      5.30 o 
   4  11   6       13.47       14.09      4.45 o 
   5  11   6       39.29       38.51      6.91 o 
  -5  12   6        6.23        8.53      7.41 o 
  -4  12   6        4.36        9.64      7.79 o 
  -3  12   6       34.53       33.93      6.67 o 
  -2  12   6        2.65        0.35      4.32 o 
  -1  12   6        6.70        5.40      3.84 o 
   0  12   6       53.53       58.45      6.37 o 
   1  12   6        9.41       14.31      3.80 o 
   2  12   6      102.89      115.53      7.22 o 
   3  12   6      157.20      151.38      8.43 o 
   4  12   6       44.46       40.59      6.53 o 
   5  12   6       21.24       17.77      5.78 o 
  -5  13   6        3.79       -0.37      6.67 o 
  -4  13   6        3.20        1.11      7.04 o 
  -3  13   6        9.62        9.07      5.37 o 
  -2  13   6        0.84       -5.30      3.53 o 
  -1  13   6        8.74        6.08      3.75 o 
   0  13   6        1.21        6.72      3.78 o 
   1  13   6       50.02       42.31      4.95 o 
   2  13   6      371.82      380.86     12.80 o 
   3  13   6        5.31       16.65      4.23 o 
   4  13   6        1.58        4.37      3.97 o 
   5  13   6       61.95       81.44      8.66 o 
  -5  14   6        8.42       10.01      8.90 o 
  -4  14   6        7.63       -1.48      5.56 o 
  -3  14   6       42.72       42.07      9.64 o 
  -2  14   6        6.34        3.18      4.70 o 
  -1  14   6       36.27       33.15      5.62 o 
   0  14   6      172.77      165.99      9.22 o 
   1  14   6       11.32       17.53      3.91 o 
   2  14   6       87.93      136.24      7.86 o 
   3  14   6       42.79       61.37      7.92 o 
   4  14   6        0.25       -2.46      3.15 o 
  -5  15   6        0.16        4.08      7.41 o 
  -4  15   6       32.99       27.06     10.01 o 
  -3  15   6        0.40       -5.46      3.64 o 
  -2  15   6        2.81       -3.76      5.93 o 
  -1  15   6        0.36       -1.09      4.10 o 
   0  15   6       57.38       61.58      6.77 o 
   1  15   6       10.62       11.78      4.57 o 
   2  15   6      448.95      478.14     14.93 o 
   3  15   6       92.74      107.86      8.55 o 
   4  15   6        0.28        1.34      3.52 o 
  -5  16   6        0.50       -2.60      6.67 o 
  -4  16   6       11.01        7.41      7.79 o 
  -3  16   6        7.72        8.74      5.56 o 
  -2  16   6        4.60        3.36      4.90 o 
  -1  16   6       30.50       30.16      5.26 o 
   0  16   6       68.16       67.13     11.54 o 
   1  16   6        1.44       -0.44      3.60 o 
   2  16   6       55.07       85.20      6.65 o 
   3  16   6      353.44      352.91     11.54 o 
   4  16   6        0.74       -2.40      4.32 o 
  -5  17   6        3.74        2.22      8.53 o 
  -4  17   6       16.79       15.94      8.90 o 
  -3  17   6        0.39       -2.69      4.32 o 
  -2  17   6        2.45       -5.74      3.83 o 
  -1  17   6       34.09       29.29      5.60 o 
   0  17   6      149.24      149.48      9.53 o 
   1  17   6        0.01       -3.13      3.63 o 
   2  17   6      148.30      184.08     18.30 o 
   3  17   6       23.73       31.84      5.16 o 
   4  17   6        1.12       -1.59      4.09 o 
  -5  18   6        4.69        5.19      8.53 o 
  -4  18   6        3.54       10.75      8.16 o 
  -3  18   6        0.45        0.27      4.27 o 
  -2  18   6        2.68       -0.05      4.58 o 
  -1  18   6        6.99       -0.09      3.77 o 
   0  18   6       17.95       17.35      5.40 o 
   1  18   6        0.26        0.58      4.02 o 
   2  18   6      414.96      412.81     14.45 o 
   3  18   6       55.24       61.64      6.45 o 
   4  18   6        0.47       -0.94      4.38 o 
  -5  19   6        3.92        9.27      8.90 o 
  -4  19   6       15.38        4.08      7.41 o 
  -3  19   6        0.00        7.71      5.37 o 
  -2  19   6        0.72        2.44      4.54 o 
  -1  19   6        5.00        7.47      6.39 o 
   0  19   6        7.34        8.98      6.27 o 
   1  19   6        5.53       -2.20      3.60 o 
   2  19   6       18.03       37.17      6.25 o 
   3  19   6       10.15       10.45      4.34 o 
   4  19   6        4.96        4.36      4.72 o 
  -5  20   6        0.00       -3.34      7.41 o 
  -4  20   6       10.69        5.19      7.41 o 
  -3  20   6       40.98       38.29      7.70 o 
  -2  20   6        0.95        3.10      5.11 o 
  -1  20   6       23.80       27.64      5.99 o 
   0  20   6       14.88       15.95      6.12 o 
   1  20   6        0.62       -0.82      3.71 o 
   2  20   6       51.94       40.54      6.43 o 
   3  20   6        0.63        0.18      3.34 o 
   4  20   6        0.85       -0.18      4.24 o 
  -4  21   6        8.72        8.53      8.53 o 
  -3  21   6       22.07       26.02      7.02 o 
  -2  21   6        0.07        5.93      8.16 o 
  -1  21   6       37.93       34.96      7.23 o 
   0  21   6        3.47       -0.25      4.11 o 
   1  21   6       29.10       24.61      7.11 o 
   2  21   6       20.95       31.35      6.30 o 
   3  21   6        3.52        8.59      4.89 o 
   4  21   6       17.44       22.35      7.80 o 
  -4  22   6        0.29       11.12      8.53 o 
  -3  22   6       70.28       75.08     10.22 o 
  -2  22   6       56.83       50.42     12.23 o 
  -1  22   6        1.97        3.39      5.07 o 
   0  22   6        3.57       -0.30      3.81 o 
   1  22   6        0.00       -3.15      4.02 o 
   2  22   6        7.14        6.46      4.85 o 
   3  22   6        8.81        4.94      4.51 o 
   4  22   6        1.15        0.93      4.25 o 
  -4  23   6        1.33       -4.08      7.04 o 
  -3  23   6       42.46       37.00      8.25 o 
  -2  23   6       78.79       98.62     16.31 o 
  -1  23   6       26.53       20.94      9.08 o 
   0  23   6        2.87       -2.11      3.84 o 
   1  23   6       18.39       19.03      5.54 o 
   2  23   6        4.15        0.20      4.24 o 
   3  23   6        6.05        4.65      4.79 o 
  -4  24   6        0.09       -1.85      6.67 o 
  -3  24   6        5.94        2.19      5.33 o 
  -2  24   6        1.12       14.46      9.64 o 
  -1  24   6       24.12       27.66      7.65 o 
   0  24   6       21.48       21.70      5.82 o 
   1  24   6       27.79       31.81      6.57 o 
   2  24   6       10.53        8.19      4.91 o 
   3  24   6        9.24       -0.61      6.35 o 
  -4  25   6        0.44       -3.34      7.04 o 
  -3  25   6        7.16        6.49      6.03 o 
  -2  25   6      123.10      121.88     12.40 o 
  -1  25   6        0.73       -3.99      5.11 o 
   0  25   6       76.31       74.04     10.28 o 
   1  25   6       19.97       14.01      5.32 o 
   2  25   6        0.57       -5.44      3.75 o 
   3  25   6        6.84        1.12      5.03 o 
  -3  26   6        0.01       -2.14      5.11 o 
  -2  26   6      103.24      106.66     11.91 o 
  -1  26   6        0.01       -4.53      5.07 o 
   0  26   6       17.31       19.36      5.65 o 
   1  26   6        0.58        1.87      4.37 o 
   2  26   6       12.66        8.72      5.72 o 
   3  26   6        0.05       -1.20      4.73 o 
  -3  27   6       42.63       42.04      9.34 o 
  -2  27   6       18.52       21.25      7.70 o 
  -1  27   6       12.95       25.50      7.20 o 
   0  27   6        7.37       10.36      5.32 o 
   1  27   6       42.01       33.49      6.96 o 
   2  27   6        5.28        5.76      5.28 o 
  -3  28   6        0.03        6.51      6.94 o 
  -2  28   6        0.04       15.70      7.33 o 
  -1  28   6       59.70       45.96      9.64 o 
   0  28   6        0.14        1.08      5.33 o 
   1  28   6       11.85        2.74      5.15 o 
   2  28   6        4.40       -5.82      5.74 o 
  -3  29   6        8.66       10.45      7.21 o 
  -2  29   6        7.88        9.91      7.06 o 
  -1  29   6        3.31        4.38      8.34 o 
   0  29   6        1.26       -3.27      7.41 o 
   1  29   6        0.41        2.79      5.10 o 
   2  29   6        0.87       -5.82      3.88 o 
  -2  30   6        0.11       -1.21      5.88 o 
  -1  30   6        1.02        3.73      6.10 o 
   0  30   6       25.45       33.03      8.28 o 
   1  30   6        2.17        0.68      5.13 o 
   2  30   6        7.07        8.60      6.57 o 
  -2  31   6       26.72       32.06      9.57 o 
  -1  31   6       23.55       35.12     10.94 o 
   0  31   6        0.68        3.94      6.49 o 
   1  31   6        3.05        0.76      5.04 o 
  -1  32   6        3.73       18.54      7.60 o 
   0  32   6        0.04      -13.35      8.90 o 
  -1   0   7       47.93       50.56      7.59 o 
   1   0   7       11.57       10.38      6.67 o 
   3   0   7        7.69       18.92      6.42 o 
  -2   1   7       48.62       56.37      7.61 o 
  -1   1   7        1.44       -0.56      3.05 o 
   0   1   7        4.12        0.35      3.03 o 
   1   1   7        0.49       -1.50      3.79 o 
   2   1   7        5.37        2.98      3.49 o 
   3   1   7       72.86       73.41      6.83 o 
   4   1   7       32.03       42.66      6.15 o 
  -2   2   7        0.00        1.42      3.38 o 
  -1   2   7        8.23        9.89      4.12 o 
   0   2   7       15.50       12.53      4.21 o 
   1   2   7        0.03        1.87      2.99 o 
   2   2   7        3.06        0.99      3.75 o 
   3   2   7        1.23        5.09      3.72 o 
   4   2   7       33.59       37.66      5.91 o 
  -2   3   7       44.04       45.97      5.94 o 
  -1   3   7        9.96        5.62      3.28 o 
   0   3   7      106.02       99.21     10.61 o 
   1   3   7       53.10       47.12      5.49 o 
   2   3   7        3.73       -0.31      3.73 o 
   3   3   7       91.18      102.35     12.69 o 
   4   3   7       30.57       44.62      6.23 o 
  -4   4   7        7.91        8.53      7.04 o 
  -2   4   7       18.18       12.12      4.45 o 
  -1   4   7        0.03       -1.86      2.80 o 
   0   4   7       10.89       14.43      3.74 o 
   1   4   7       55.92       65.64      6.64 o 
   2   4   7        0.16       -2.42      3.51 o 
   3   4   7       13.53       15.35      4.52 o 
   4   4   7       13.16       17.53      6.53 o 
  -4   5   7        7.08       -1.85      5.93 o 
  -2   5   7       33.53       34.98      5.47 o 
  -1   5   7        2.39        4.42      3.17 o 
   0   5   7      104.83      103.55      7.49 o 
   1   5   7        2.98        2.71      3.12 o 
   2   5   7        1.32       -3.18      2.96 o 
   3   5   7       19.08       21.18      5.42 o 
   4   5   7        0.04       -4.75      3.17 o 
  -4   6   7        5.74        6.30      6.67 o 
  -2   6   7        2.99        6.86      4.13 o 
  -1   6   7       19.98        6.07      7.92 o 
   0   6   7       45.51       44.67      5.27 o 
   1   6   7       22.55       17.06      4.33 o 
   2   6   7        2.42        2.21      3.34 o 
   3   6   7        1.50        2.83      5.54 o 
   4   6   7        2.26        3.35      3.94 o 
  -4   7   7        5.31       -5.19      6.30 o 
  -3   7   7       12.52       12.98      8.53 o 
  -2   7   7       79.33       69.09      8.34 o 
  -1   7   7       21.60       26.54      5.33 o 
   0   7   7        0.48        0.45      3.00 o 
   1   7   7       30.27       29.88      8.29 o 
   2   7   7       10.66       17.51      4.43 o 
   3   7   7        1.44       -0.44      3.68 o 
   4   7   7        0.00       -0.73      3.83 o 
  -5   8   7        8.90        8.53      8.16 o 
  -4   8   7        4.97       -4.45      5.93 o 
  -3   8   7       14.68        8.53      8.16 o 
  -2   8   7       25.21       31.34      7.02 o 
  -1   8   7        1.15        4.75      5.43 o 
   0   8   7       12.08       15.32      3.91 o 
   1   8   7       15.42        8.61      4.23 o 
   2   8   7        5.55        5.80      3.55 o 
   3   8   7        7.45        1.16      3.76 o 
   4   8   7       18.07       27.89      5.61 o 
  -5   9   7        4.50        0.00      7.79 o 
  -4   9   7        3.83        5.56      6.67 o 
  -3   9   7        0.63        8.53      8.16 o 
  -2   9   7        1.84        4.72      4.84 o 
  -1   9   7      119.31      146.89      9.32 o 
   0   9   7       17.70       19.19      5.08 o 
   1   9   7       74.74       64.94      6.05 o 
   2   9   7       92.80       98.40      7.92 o 
   3   9   7       15.49        8.94      4.28 o 
   4   9   7        2.29        2.71      4.08 o 
  -5  10   7        0.98       -2.60      7.04 o 
  -4  10   7        1.13        1.85      7.04 o 
  -3  10   7       50.70       41.89     10.75 o 
  -2  10   7        0.70        3.02      4.45 o 
  -1  10   7      112.86      114.80      8.58 o 
   0  10   7       59.09       61.90      7.18 o 
   1  10   7        5.97       18.88      6.15 o 
   2  10   7       10.46       17.91      4.37 o 
   3  10   7        0.30       -3.38      3.19 o 
   4  10   7       26.41       26.55      6.12 o 
  -5  11   7        1.82        9.27      9.27 o 
  -4  11   7       26.73       13.72      8.16 o 
  -3  11   7        0.55       13.35      8.53 o 
  -2  11   7        3.41        0.61      5.38 o 
  -1  11   7        0.70        3.03      3.52 o 
   0  11   7        0.19        5.78      4.15 o 
   1  11   7       89.96       90.48      6.80 o 
   2  11   7      168.98      158.73     17.16 o 
   3  11   7        4.78        9.18      4.14 o 
   4  11   7        8.49       13.74      5.40 o 
  -5  12   7        1.19        4.08      8.53 o 
  -4  12   7        4.24        8.16      8.16 o 
  -3  12   7       27.94       12.23      9.27 o 
  -2  12   7        0.84        9.08      5.07 o 
  -1  12   7       41.63       41.36      6.09 o 
   0  12   7      133.15      134.64     12.86 o 
   1  12   7        4.84       12.80      4.52 o 
   2  12   7      240.26      255.45     10.15 o 
   3  12   7       40.12       42.95      6.80 o 
   4  12   7       16.62       18.20      7.26 o 
  -4  13   7       42.64       21.50     10.01 o 
  -3  13   7        0.20       -1.15      4.70 o 
  -2  13   7        5.16        1.50      5.22 o 
  -1  13   7       10.34        6.46      4.45 o 
   0  13   7      102.47      101.75      8.29 o 
   1  13   7        7.35        3.30      3.97 o 
   2  13   7        7.01       23.87      4.94 o 
   3  13   7       11.57       15.03      4.65 o 
   4  13   7        0.49        2.19      3.97 o 
  -4  14   7        0.05        2.97      7.41 o 
  -3  14   7        0.33       -5.72      4.45 o 
  -2  14   7        0.71       -4.82      4.18 o 
  -1  14   7       19.97       15.10      4.85 o 
   0  14   7       16.92       18.21      9.43 o 
   1  14   7       14.85       17.23      5.34 o 
   2  14   7       99.38      106.00      7.90 o 
   3  14   7       86.20       72.39      7.03 o 
  -4  15   7       15.02       25.21     10.75 o 
  -3  15   7        0.01       -0.09      4.84 o 
  -2  15   7        5.86       -0.79      4.45 o 
  -1  15   7        0.03       -4.99      3.49 o 
   0  15   7        3.61        4.91      4.00 o 
   1  15   7        5.30        2.08      4.15 o 
   2  15   7       99.03       91.82     10.46 o 
   3  15   7        1.15        3.99      3.87 o 
  -4  16   7       10.82       10.75      8.53 o 
  -3  16   7       12.67        4.91      5.11 o 
  -2  16   7        0.14        3.44      7.97 o 
  -1  16   7       27.06       19.89      5.23 o 
   0  16   7       16.82       15.99      5.19 o 
   1  16   7       57.05       49.23      7.25 o 
   2  16   7        0.23       12.01      6.61 o 
   3  16   7        0.02       -2.64      3.65 o 
  -4  17   7       10.84        8.90      8.53 o 
  -3  17   7        0.98       -3.02      5.11 o 
  -2  17   7        9.43        2.97      8.16 o 
  -1  17   7        9.38        7.89      4.98 o 
   0  17   7        0.57        4.58      5.74 o 
   1  17   7        0.53        6.52      4.54 o 
   2  17   7       60.65       49.88      8.63 o 
   3  17   7        0.07       -1.75      3.62 o 
  -4  18   7        9.31       21.50     10.75 o 
  -3  18   7       11.63       21.28      7.02 o 
  -2  18   7        1.70        5.56      8.90 o 
  -1  18   7        0.76       -1.53      4.07 o 
   0  18   7       32.24       32.87      6.37 o 
   1  18   7       49.71       45.33      6.79 o 
   2  18   7        2.82        5.09      4.41 o 
   3  18   7        2.16        4.70      5.13 o 
  -4  19   7        4.61        5.93      8.16 o 
  -3  19   7       11.83       14.74      6.49 o 
  -2  19   7        5.59        2.97      8.16 o 
  -1  19   7        4.42        2.18      4.27 o 
   0  19   7       24.91       24.28      7.21 o 
   1  19   7        0.02       -1.14      3.89 o 
   2  19   7        1.69        3.25      4.52 o 
   3  19   7        0.46       -2.63      5.25 o 
  -4  20   7        1.07        3.34      8.90 o 
  -3  20   7       22.70       26.12      7.75 o 
  -2  20   7        0.51       -1.11      8.16 o 
  -1  20   7        0.41        1.97      4.60 o 
   0  20   7        4.66        4.96      4.39 o 
   1  20   7       14.55        9.78      5.34 o 
   2  20   7        5.89        3.56      4.36 o 
   3  20   7        0.80       -3.64      4.55 o 
  -3  21   7       47.70       44.24      9.82 o 
  -2  21   7       12.59       12.98     10.01 o 
  -1  21   7       21.41       18.59      7.33 o 
   0  21   7        0.30       -4.02      4.18 o 
   1  21   7        0.40       -5.10      4.20 o 
   2  21   7       17.58       14.54      5.59 o 
  -3  22   7       35.18       34.38      8.76 o 
  -2  22   7       14.55       17.80     10.38 o 
  -1  22   7       22.04       14.49      6.76 o 
   0  22   7        4.01       -1.10      5.15 o 
   1  22   7        9.18       16.14      5.81 o 
   2  22   7       14.19       11.09      5.41 o 
  -3  23   7        2.92        9.40      7.41 o 
  -2  23   7        1.07        8.16      9.64 o 
  -1  23   7       22.53       17.44      6.77 o 
   0  23   7        5.72        9.28      5.40 o 
   1  23   7        2.35        5.45      5.01 o 
   2  23   7       15.37       12.92      5.88 o 
  -3  24   7       14.44       14.22      7.39 o 
  -2  24   7       30.26       34.85     12.61 o 
  -1  24   7        6.24        5.79      9.45 o 
   0  24   7        0.21       -4.57      4.11 o 
   1  24   7        5.16        2.83      5.03 o 
   2  24   7        2.49       -0.70      6.48 o 
  -2  25   7       82.44       37.82     12.98 o 
  -1  25   7       32.26       35.59      8.54 o 
   0  25   7        5.85        1.28      4.61 o 
   1  25   7        0.29        2.30      5.29 o 
  -2  26   7        1.15       10.75     11.49 o 
  -1  26   7        4.21        1.64      6.23 o 
   0  26   7       15.21       10.52      5.73 o 
   1  26   7        1.10        4.66      5.60 o 
  -2  27   7        1.08        5.52      6.91 o 
  -1  27   7        1.19        6.04      6.85 o 
   0  27   7        1.66        4.80      5.26 o 
   1  27   7        1.40        1.43      4.85 o 
  -1  28   7        7.61        7.38      6.85 o 
   0  28   7        0.86        0.62      4.73 o 
   0   0   8       66.33       59.32     12.98 o 
   2   0   8       26.65       27.87      7.34 o 
  -2   1   8       81.37       62.29     13.72 o 
  -1   1   8        1.37       -3.85      5.93 o 
   0   1   8        0.06       11.92      4.55 o 
   1   1   8        7.17       -0.88      3.47 o 
   2   1   8       13.97       14.73      4.09 o 
   3   1   8        1.44        9.53      4.39 o 
  -2   2   8       49.81       48.83      6.76 o 
  -1   2   8        0.02        0.83      3.36 o 
   0   2   8        7.98        7.11      5.87 o 
   1   2   8        1.39        0.11      3.78 o 
   2   2   8       12.85       14.67      4.40 o 
   3   2   8       15.97       12.73      4.50 o 
  -2   3   8       66.96       72.38      7.63 o 
  -1   3   8        2.84        0.28      3.84 o 
   0   3   8       35.79       32.55      5.47 o 
   1   3   8        2.64       -3.70      3.25 o 
   2   3   8        5.78        4.37      4.27 o 
   3   3   8        4.17        9.19      6.80 o 
  -2   4   8        3.54       11.76      4.64 o 
  -1   4   8        4.32        1.94      3.98 o 
   0   4   8       24.00       27.70      5.08 o 
   1   4   8        8.76        3.90      3.60 o 
   2   4   8       21.51       14.12      6.98 o 
   3   4   8       14.72       13.11      4.71 o 
  -2   5   8       87.50       80.30      8.13 o 
  -1   5   8        2.90        0.09      4.17 o 
   0   5   8        3.65        2.91      3.51 o 
   1   5   8        2.92        1.06      3.29 o 
   2   5   8       21.02       33.01      6.39 o 
   3   5   8        1.02        3.07      3.98 o 
  -2   6   8       96.93       90.76     10.21 o 
  -1   6   8        0.90       -4.66      3.10 o 
   0   6   8       18.02       21.60      5.34 o 
   1   6   8        0.58        0.44      3.26 o 
   2   6   8        6.24       17.37      5.32 o 
   3   6   8       30.02       27.68      5.82 o 
  -2   7   8        0.19        6.10      5.07 o 
  -1   7   8        6.24       11.92      8.81 o 
   0   7   8        0.01        2.10      4.33 o 
   1   7   8       10.96       13.07      4.20 o 
   2   7   8       40.78       33.55      5.60 o 
   3   7   8        7.89       11.86      6.64 o 
  -4   8   8        1.10        4.82      8.16 o 
  -2   8   8        1.18        5.47      5.11 o 
  -1   8   8       15.91       18.64      5.27 o 
   0   8   8        0.74       -4.03      4.01 o 
   1   8   8        5.44        6.53      3.80 o 
   2   8   8       40.62       39.08      5.90 o 
   3   8   8        3.34        3.88      4.47 o 
  -4   9   8        8.45       -4.08      7.04 o 
  -2   9   8        3.71        2.97      5.37 o 
  -1   9   8        4.57        7.69      4.70 o 
   0   9   8        4.26        0.74      4.11 o 
   1   9   8       92.12       79.15      8.43 o 
   2   9   8        1.60        8.46      4.39 o 
   3   9   8        1.71        4.53      4.37 o 
  -4  10   8        0.22        1.48      7.79 o 
  -2  10   8        1.06       -3.52      4.19 o 
  -1  10   8       37.69       38.99      7.53 o 
   0  10   8        2.80        8.11      4.53 o 
   1  10   8       47.39       50.24      7.42 o 
   2  10   8       16.46       19.14      5.00 o 
   3  10   8        6.54        8.63      5.13 o 
  -2  11   8        0.66        1.21      4.80 o 
  -1  11   8        8.27       20.99      5.54 o 
   0  11   8        0.03        2.43      4.11 o 
   1  11   8       29.76       42.89      6.96 o 
   2  11   8       49.11       41.47      6.15 o 
  -2  12   8        1.75       -0.37      8.16 o 
  -1  12   8       19.97       14.90      5.84 o 
   0  12   8        0.27        0.80      4.04 o 
   1  12   8       97.63      117.60     12.43 o 
   2  12   8       13.16       19.62      6.12 o 
  -3  13   8        3.52       -1.11      8.53 o 
  -2  13   8        1.79       -2.97      8.16 o 
  -1  13   8        0.70       -2.97      4.35 o 
   0  13   8        0.48       -2.29      4.61 o 
   1  13   8        0.02        4.43      4.74 o 
   2  13   8       30.09       27.24      6.76 o 
  -3  14   8        2.68        1.82      5.70 o 
  -2  14   8        0.67        2.60      9.27 o 
  -1  14   8       23.97       19.08      7.21 o 
   0  14   8        2.73        4.14      4.56 o 
   1  14   8        7.53       10.80      5.24 o 
   2  14   8        4.55       23.02      6.39 o 
  -3  15   8        0.00       -0.05      4.99 o 
  -2  15   8        0.81        2.22      7.79 o 
  -1  15   8        8.76       -3.56      4.04 o 
   0  15   8        9.86        0.59      4.53 o 
   1  15   8       15.02       12.88      5.39 o 
   2  15   8      101.60      107.12     23.33 o 
  -3  16   8        0.00       -1.74      5.33 o 
  -2  16   8        0.16       -0.37      8.53 o 
  -1  16   8        0.40        4.27      4.56 o 
   0  16   8       12.68        4.71      4.92 o 
   1  16   8       10.69        9.03      5.22 o 
   2  16   8       60.53       78.43      9.22 o 
  -3  17   8        0.04        2.22      5.86 o 
  -2  17   8        5.20       -0.74     10.01 o 
  -1  17   8       11.00        9.39      5.11 o 
   0  17   8        5.44        0.04      4.61 o 
   1  17   8        0.49        5.69      5.04 o 
   2  17   8       12.07       16.26      6.08 o 
  -2  18   8        3.58       -1.11      8.16 o 
  -1  18   8       28.58       26.98      6.50 o 
   0  18   8       12.40       12.61      5.56 o 
   1  18   8       31.38       46.57      7.59 o 
  -2  19   8        0.12        7.79      9.64 o 
  -1  19   8        2.80        7.35      5.67 o 
   0  19   8        0.36       -0.88      5.03 o 
   1  19   8       54.92       42.10      7.68 o 
  -2  20   8        3.86        5.93     11.12 o 
  -1  20   8       12.29        6.09      5.10 o 
   0  20   8        0.20        4.18      5.32 o 
   1  20   8        2.71        4.47      5.85 o 
  -1  21   8        3.52       -1.97      5.49 o 
   0  21   8        6.74       10.03      5.75 o 
  -1  22   8       10.53       -0.99      6.23 o 
   0  22   8        3.22        4.93      5.22 o 
  -1   0   9        2.74       -2.22      6.30 o 
   1   0   9       13.72       12.38      6.28 o 
  -2   1   9        3.88        9.64      8.53 o 
  -1   1   9        1.70        4.20      5.79 o 
   0   1   9        1.89        2.47      4.01 o 
   1   1   9        1.87        4.24      3.97 o 
  -2   2   9        5.76       13.35      8.53 o 
  -1   2   9        2.56       -2.36      5.11 o 
   0   2   9        0.00        0.05      4.73 o 
   1   2   9        2.09        2.28      3.66 o 
  -2   3   9        2.65        1.11      7.04 o 
  -1   3   9       10.26        7.88     12.05 o 
   0   3   9        5.48       -0.71     11.49 o 
   1   3   9        0.10        0.47      4.25 o 
  -2   4   9        1.42        2.04      5.51 o 
  -1   4   9        0.67        2.35      5.45 o 
   0   4   9       13.39       18.17      7.34 o 
   1   4   9        0.79       -0.28      4.47 o 
  -2   5   9        0.26        6.67      5.77 o 
  -1   5   9        0.11        1.92      4.34 o 
   0   5   9        6.94        7.86      4.99 o 
   1   5   9        0.87       -2.06      4.11 o 
  -2   6   9       27.88       13.72     10.01 o 
  -1   6   9       27.35       30.81      6.62 o 
   0   6   9       10.49        9.23      5.38 o 
   1   6   9        4.01        2.63      5.63 o 
  -2   7   9        2.59       10.75      9.27 o 
  -1   7   9        0.30        3.34      4.47 o 
   0   7   9       51.86       72.74      8.93 o 
   1   7   9        0.00        5.79      5.01 o 
  -2   8   9       25.27       11.12     10.01 o 
  -1   8   9       19.60       26.14     11.14 o 
   0   8   9        0.67        4.11      5.24 o 
  -1   9   9       16.83       18.91      6.11 o 
   0   9   9       18.16       13.20      5.89 o 
  -1  10   9        6.50        9.41      5.25 o 
   0  10   9        0.08        1.82      4.73 o 
  -1  11   9       12.25        9.24      6.47 o 
   0  11   9        4.24        6.01      5.07 o 
                                                 
